# Supplementary material for: Metagenomic and Metabolomic Insights Into the Mechanism Underlying the Disparity in Milk Yield of Holstein Cows
Source: Front Microbiol. 2022 May 20;13:844968. doi: 10.3389/fmicb.2022.844968 (PMC9163737; doi:10.3389/fmicb.2022.844968)
Supplement: Supplementary file 2 [file Table_2.XLSX]

## Sheet: Sheet1
	Table S2: Sequence reads per sample
#Sample_ID	Raw Reads	Clean Reads	Contigs	N50 (bp)	ORFs
HP1	78729930	73278570	331181	2207	685667
HP2	70200854	64368584	472525	1115	786516
HP3	72008560	65358698	424938	1377	769012
HP4	73643322	67778728	371879	1460	679252
HP5	68335556	62285256	320020	1483	588274
HP6	76111374	69246310	462701	1118	769294
HP7	70287884	62055030	442442	1163	721216
HP8	66865320	59906558	271137	1116	454695
HP9	67195768	59221884	445087	1103	749079
LP1	64981324	59554954	410141	1136	677361
LP2	67755686	61352292	368215	1373	667239
LP3	105741156	93532808	622996	1003	1009259
LP4	68041604	61249516	433112	1082	711114
LP5	72483894	66913162	300636	1660	573907
LP6	66896132	62160928	338983	1605	648995
LP7	64566360	56330322	387879	1030	623346
LP8	72102174	66619116	252833	1901	503512
LP9	73057594	67128034	506061	1127	839251
Total	1299004492	1178340750	7162766	24059	12456989
Mean	7.21669e+07	65463375	397931	1336.61	692055
SEM	2.16743e+06	1.92294e+06	21442	78.3184	29802.8

## Sheet: Sheet3
ID	Eukaryota	Viruses	Archaea	Bacteria	Unclassify	TotalPairReads
HP1	256692	5815	60286	4931312	26676816	31930921
HP2	275942	7898	58324	4583186	23870148	28795498
HP3	241381	6361	62417	4504840	23794920	28609919
HP4	337803	10018	77202	4169498	23261369	27855890
HP5	211753	5265	41397	4660630	22262640	27181685
HP6	299197	8491	97106	4585957	24400129	29390880
HP7	274193	7318	60373	4530458	22340536	27212878
HP8	212320	4892	60422	4037962	21657034	25972630
HP9	314325	10079	119533	3422016	20669700	24535653
LP1	339108	10454	75911	4123696	21918452	26467621
LP2	303675	9655	72480	3957804	22181394	26525008
LP3	669538	25548	118718	8903311	35939621	45656736
LP4	265338	9431	75478	4134553	22280884	26765684
LP5	233938	5322	64602	4439300	24088805	28831967
LP6	229024	5852	52216	4269142	23508314	28064548
LP7	217651	5542	50566	3613662	19729823	23617244
LP8	230585	5752	58937	4081774	23756469	28133517
LP9	252184	8464	77562	4686958	23811985	28837153
Total	5164647	152157	1283530	81636059	426149039	514385432
Mean	286925	8453.17	71307.2	4.53534e+06	2.36749e+07	2.8577e+07
SEM	24466.9	1102.36	5064.07	272366	808673	1.09701e+06
Percentage	1.00404	0.0295803	0.249527	15.8706	82.8462
