# Supplementary material for: Metagenomic and Metabolomic Insights Into the Mechanism Underlying the Disparity in Milk Yield of Holstein Cows
Source: Front Microbiol. 2022 May 20;13:844968. doi: 10.3389/fmicb.2022.844968 (PMC9163737; doi:10.3389/fmicb.2022.844968)
Supplement: Supplementary file 3 [file Table_3.XLSX]

## Sheet: Sheet1
Table S3: Permutational Multivariate Analysis of Variance (PERMANOVA)
Domain	Sums of Squares	Mean square	F.Model	R2	P-value
Archaea	0.0183861	0.0183861	0.814122	0.048419	0.6886
Bacteria	0.0106619	0.0106619	0.578506	0.034895	0.7385
Eukaryota	0.0681927	0.0681927	1.11226	0.0649978	0.1859
Virus	0.0534028	0.0534028	0.934838	0.0552021	0.478
