# Supplementary material for: Metagenomic and Metabolomic Insights Into the Mechanism Underlying the Disparity in Milk Yield of Holstein Cows
Source: Front Microbiol. 2022 May 20;13:844968. doi: 10.3389/fmicb.2022.844968 (PMC9163737; doi:10.3389/fmicb.2022.844968)
Supplement: Supplementary file 10 [file Table_10.XLSX]

## Sheet: MP metabolites
Table S10. Correlation between differential metabolites and milk yield
Class	Metabolites	Milk yield	Sample
Amine	Tetradecylamine	.789**	Milk
Amino acids and their derivatives	N-Acetylornithine	.635**	Milk
nucleoside	Adenosine	.678**	Milk
Others	Urocanic acid	.692**	Milk
Steroids	beta-Sitosterol	.748**	Milk
Amine	N,N-Dimethylaniline	.718**	Rumen
Bilirubin	Bilirubin	.804**	Rumen
Carnitines	Oleoylcarnitine	.632**	Rumen
Lipids	LysoPC(15:0/0:0)	.650**	Rumen
Phenols	Pyrogallol	.745**	Rumen
Steroids	Chenodeoxycholic acid glycine conjugate	.693**	Rumen
Amine	Palmitoylethanolamide	.710**	Serum
Amine	Tetradecylamine	.900**	Serum
Amino acids and their derivatives	L-Homotyrosine	.643**	Serum
Amino acids and their derivatives	Methionine sulfoxide	.643**	Serum
Amino acids and their derivatives	N6-Acetyl-L-lysine	.736**	Serum
Amino acids and their derivatives	N-Acetylornithine	.726**	Serum
Arachidonic acid	8-iso-15-keto-PGF2a	.615**	Serum
Benzoic acids and their derivatives	p-Aminobenzoic acid	.765**	Serum
bilirubin	Bilirubin	.611**	Serum
Carnitines	Oleoylcarnitine	.602**	Serum
Carnitines	Stearoylcarnitine	.621**	Serum
Fatty acid	(9E,11E)-Octadecadienoic acid	.644**	Serum
Fatty acid	Dihomo-gamma-linolenic acid	.720**	Serum
Fatty acid	Docosapentaenoic acid (22n-6)	.807**	Serum
Fatty acid	Palmitic acid	.608**	Serum
Fatty acid	Palmitoleic acid	.662**	Serum
Fatty acid	Stearic acid	.662**	Serum
Fatty acid	α-Linolenic acid	.775**	Serum
Imidazoles	Allantoin	.822**	Serum
Indoles	5-Hydroxyindoleacetic acid	.610**	Serum
Indoles	Indoleacetic acid	.788**	Serum
Lipids	Glycerophosphocholine	.721**	Serum
Lipids	LysoPC(16:0)	.635**	Serum
Lipids	LysoPE(18:0/0:0)	.667**	Serum
nucleoside	Cytidine	.633**	Serum
nucleoside	Deoxyinosine	.621**	Serum
Organic acids	2-Hydroxystearic acid	.612**	Serum
Organic acids	Dodecanedioic acid	.617**	Serum
Organic acids	Pyruvate	.674**	Serum
Others	Indoxyl sulfate	.686**	Serum
Others	N-Acetylhistamine	.655**	Serum
Phenols	Acetaminophen	.608**	Serum
Steroids	Aldosterone	.605**	Serum
Vitamins	Pyridoxine	.745**	Serum
** Correlation is significant at the 0.01 level (2-tailed).
* Correlation is significant at the 0.05 level (2-tailed).

## Sheet: Milk metabo corr >0.6
Metabolites	Milk yield	milk protein(%)	milk protein yield
Tetradecylamine	.789**	-0.276	.808**
N-Acetylornithine	.635**	-0.443	.612**
Adenosine	.678**	-0.103	.736**
Urocanic acid	.692**	-0.322	.628**
beta-Sitosterol	.748**	-0.072	.763**
** Correlation is significant at the 0.01 level (2-tailed).
* Correlation is significant at the 0.05 level (2-tailed).

## Sheet: Rumen metabo corr >0.6
Metabolite	Milk yield	milk protein(%)	milk protein yield
N,N-Dimethylaniline	.718**	-0.044	.773**
Bilirubin	.804**	-.504*	.697**
Oleoylcarnitine	.632**	-0.322	.626**
LysoPC(15:0/0:0)	.650**	-0.243	.697**
Pyrogallol	.745**	-0.153	.787**
Chenodeoxycholic acid glycine conjugate	.693**	0.051	.761**
** Correlation is significant at the 0.01 level (2-tailed).
* Correlation is significant at the 0.05 level (2-tailed).

## Sheet: Serum metabo corr >0.6
Metabolites	Milk yield	milk protein(%)	milk protein yield
N6-Acetyl-L-lysine	.736**	0.018	.750**
Acetaminophen	.608**	-0.129	.612**
Indoleacetic acid	.788**	-0.457	.752**
5-Hydroxyindoleacetic acid	.610**	-0.296	.591**
Methionine sulfoxide	.643**	-0.036	.657**
N-Acetylornithine	.726**	-0.067	.759**
Tetradecylamine	.900**	-0.417	.845**
Palmitoylethanolamide	.710**	-.487*	.624**
Allantoin	.822**	-0.286	.808**
N-Acetylhistamine	.655**	0.019	.655**
Oleoylcarnitine	.602**	-0.372	.507*
Stearoylcarnitine	.621**	-0.402	.513*
Pyridoxine	.745**	-0.198	.711**
Palmitoleic acid	.662**	-0.079	.688**
α-Linolenic acid	.775**	-0.211	.775**
Glycerophosphocholine	.721**	-0.318	.715**
LysoPC(16:0)	.635**	-.470*	.552*
Bilirubin	.611**	-0.094	.635**
Dihomo-gamma-linolenic acid	.720**	0.082	.814**
Docosapentaenoic acid (22n-6)	.807**	-0.342	.771**
Cytidine	.633**	0.074	.701**
Palmitic acid	.608**	-0.247	.575*
(9E,11E)-Octadecadienoic acid	.644**	-0.411	.538*
Stearic acid	.662**	-0.343	.583*
2-Hydroxystearic acid	.612**	-0.293	.595**
8-iso-15-keto-PGF2a	.615**	-0.464	.571*
LysoPE(18:0/0:0)	.667**	-0.12	.657**
L-Homotyrosine	.643**	-0.228	.620**
Dodecanedioic acid	.617**	-0.098	.616**
Indoxyl sulfate	.686**	-0.144	.682**
Deoxyinosine	.621**	-0.042	.645**
p-Aminobenzoic acid	.765**	-0.259	.744**
Aldosterone	.605**	-0.343	.515*
Pyruvate	.674**	-0.304	.612**
** Correlation is significant at the 0.01 level (2-tailed).
* Correlation is significant at the 0.05 level (2-tailed).
