# Supplementary material for: Metagenomic and Metabolomic Insights Into the Mechanism Underlying the Disparity in Milk Yield of Holstein Cows
Source: Front Microbiol. 2022 May 20;13:844968. doi: 10.3389/fmicb.2022.844968 (PMC9163737; doi:10.3389/fmicb.2022.844968)
Supplement: Supplementary file 12 [file Table_12.XLSX]

## Sheet: Table S12
	Table S12a: Correlation between predominant rumen microbiome with MP-metabolites milk, serum, and rumen
Source node	Target node	R	P val Edge attributes	Source node Attributes	target node attributes
Eubacterium	5-Aminopentanoic acid	-.602**	<0.01	Bacteria	Milk
Kluyveromyces	N,N-Dimethylaniline	-.610**	<0.01	Eukaryota	Rumen
Butyrivibrio	Bilirubin	.730**	<0.01	Bacteria	Rumen
Kluyveromyces	Chenodeoxycholic acid glycine conjugate	-.668**	<0.01	Eukaryota	Rumen
Kluyveromyces	N6-Acetyl-L-lysine	-.618**	<0.01	Eukaryota	Serum
Vitrella	Acetaminophen	-.614**	<0.01	Eukaryota	Serum
Lachnospiraceae_norank	Allantoin	.626**	<0.01	Bacteria	Serum
Ruminococcus	Allantoin	.626**	<0.01	Bacteria	Serum
Butyrivibrio	Allantoin	.614**	<0.01	Bacteria	Serum
Ruminococcaceae_norank	Stearoylcarnitine	.641**	<0.01	Bacteria	Serum
Tritrichomonas	α-Linolenic acid	-.645**	<0.01	Eukaryota	Serum
Ruminococcaceae_norank	LysoPC(16:0)	.602**	<0.01	Bacteria	Serum
Kluyveromyces	Cytidine	-.666**	<0.01	Eukaryota	Serum
Tritrichomonas	Cytidine	-.666**	<0.01	Eukaryota	Serum
Myoviridae_norank	Stearic acid	-.600**	<0.01	Virus	Serum
Neocallimastix	2-Hydroxystearic acid	.620**	<0.01	Eukaryota	Serum
Anaeromyces	2-Hydroxystearic acid	.649**	<0.01	Eukaryota	Serum
Tritrichomonas	L-Homotyrosine	-.620**	<0.01	Eukaryota	Serum
Methanomassiliicoccales_norank	Deoxyinosine	-.622**	<0.01	Archaea	Serum
Kluyveromyces	Deoxyinosine	-.637**	<0.01	Eukaryota	Serum
Cequinquevirus	Deoxyinosine	-.620**	<0.01	Virus	Serum
** Correlation is significant at the 0.01 level (2-tailed).
* Correlation is significant at the 0.05 level (2-tailed).

## Sheet: Sheet2
				Table S12b: Correlation between predominant rumen microbiome with MPY and MPY
Microbiota	5-Aminopentanoic acid	N,N-Dimethylaniline	Bilirubin	Chenodeoxycholic acid glycine conjugate	N6-Acetyl-L-lysine	Acetaminophen	Allantoin	Stearoylcarnitine	α-Linolenic acid	LysoPC(16:0)	Cytidine	Stearic acid	2-Hydroxystearic acid	L-Homotyrosine	Deoxyinosine
Methanomassiliicoccales_norank	0.112	-0.445	-0.1	-0.43	-.521*	-0.067	-0.092	-0.261	-0.434	-0.236	-0.36	-0.026	-0.129	-0.401	-.622**
Kluyveromyces	0.261	-.610**	-0.218	-.668**	-.618**	-0.226	-0.207	-0.385	-.589*	-0.245	-.666**	-0.265	-0.055	-.550*	-.637**
Ichthyophthirius	0.001	0.28	0.187	0.296	0.286	-0.104	0.011	0.148	0.216	0.201	0.185	-0.028	-0.364	.521*	0.404
Neocallimastix	-.474*	0.03	0.292	-0.092	-0.028	0.259	.472*	0.115	0.146	0.143	0.032	0.207	.620**	-0.038	-0.329
Anaeromyces	-0.302	0.005	0.222	0.049	-0.001	.498*	0.379	0.207	0.139	0.191	0.038	0.302	.649**	-0.199	-0.269
Vitrella	0.059	-0.1	-0.135	-0.036	-0.001	-.614**	-0.298	0.166	-0.102	0.104	-0.133	-0.255	-0.364	0.005	0.232
Tritrichomonas	0.162	-.492*	-0.137	-.556*	-0.404	-0.337	-0.199	-0.412	-.645**	-0.172	-.666**	-0.282	0.036	-.620**	-.595**
Cequinquevirus	-0.348	-0.232	0.422	-0.034	-0.065	0.214	0.3	-0.117	-0.042	-0.288	-0.011	0.143	.507*	-0.005	-.620**
Myoviridae_norank	0.094	-0.437	-0.203	-0.455	-0.243	-0.463	-0.16	-.519*	-0.437	-0.298	-0.391	-.600**	-0.141	-0.226	-0.036
Lachnospiraceae_norank	-.552*	0.009	0.428	0.133	-0.005	0.148	.626**	0.141	0.261	0.077	0.337	0.148	0.424	0.271	-0.148
Ruminococcus	-.560*	-0.024	0.393	0.154	0.133	0.106	.626**	0.238	0.24	0.003	0.418	0.183	0.296	0.267	-0.034
Ruminococcaceae_norank	-0.152	0.344	0.088	0.385	0.209	-0.086	0.096	.641**	0.315	.602**	0.269	0.232	-0.001	0.251	0.449
Eubacterium	-.602**	-0.001	0.236	0.154	-0.026	0.04	.550*	-0.001	0.158	0.018	0.377	-0.028	0.37	0.307	-0.061
Butyrivibrio	-0.166	0.193	.730**	0.257	0.344	0.439	.614**	0.193	0.311	0.181	0.243	.509*	.470*	0.098	-0.112
