# Supplementary material for: Metagenomic and Metabolomic Insights Into the Mechanism Underlying the Disparity in Milk Yield of Holstein Cows
Source: Front Microbiol. 2022 May 20;13:844968. doi: 10.3389/fmicb.2022.844968 (PMC9163737; doi:10.3389/fmicb.2022.844968)
Supplement: Supplementary file 13 [file Table_13.XLSX]

## Sheet: Table S13
Table S13: Correlation between the predominant microbiota and fermentation parameters
Microbiota	A:P	Acetate %	Propionate %	Butyrate %	Isobutyrate %	Isovalerate %	Valerate %	NH3_N (mg/dl)	MCP (mg/dL)
Methanobrevibacter	0.131	0.234	-0.1	-0.02	0.236	0.063	0.046	-0.082	0.226
Methanosarcina	-0.238	-0.24	0.278	-0.205	-0.115	-0.166	0.075	0.015	-0.013
Thermoplasmata_norank	-0.179	-0.344	0.133	0.096	-0.247	0.071	0.1	-0.073	-0.37
Methanomicrobia_norank	0.143	0.051	-0.148	0.129	0.001	-0.015	-0.106	0.115	-.509*
Methanosphaera	-0.094	0.03	0.121	-0.253	-0.288	-0.422	-0.018	-0.108	0.302
Archaea_norank	0.044	-0.049	-0.121	0.296	-0.063	0.038	-0.269	-0.011	-0.199
Methanomassiliicoccus	-.653**	-0.457	.668**	-0.445	-.472*	-0.195	0.154	0.046	0.201
Methanomassiliicoccales_norank	0.04	-0.082	-0.071	0.115	-0.042	0.036	-0.092	0.199	-.517*
Prevotella	0.465	0.327	-0.418	0.36	0.243	0.069	-0.34	-0.108	-0.387
Prevotellaceae_norank	-0.3	-0.292	0.238	-0.139	-0.15	-0.36	0.294	0.148	0.356
Lachnospiraceae_norank	-.604**	-.490*	.564*	-0.379	-0.385	0.104	0.399	0.135	.567*
Bacteria_norank	.767**	.560*	-.767**	.486*	.501*	0.156	-.542*	-0.009	-.517*
Bacteroides	-0.036	0.061	0.042	0.028	-0.044	-0.181	-0.065	-0.067	0.015
Bacteroidales_norank	0.158	0.038	-0.166	0.24	0.172	0.094	-0.238	-0.036	-0.315
Ruminococcus	-.699**	-.486*	.668**	-0.414	-0.439	0.061	0.414	0.044	0.43
Clostridiales_norank	0.24	0.065	-0.292	0.271	0.437	0.3	-0.143	0.063	-0.176
Fibrobacter	0.28	0.276	-0.207	0.112	0.207	0.319	-0.174	-0.084	-.567*
Porphyromonadaceae_norank	-0.395	-0.362	0.406	-0.218	-0.106	-0.018	0.106	-0.119	0.358
Ruminococcaceae_norank	0.265	0.02	-0.335	0.445	0.271	0.29	-0.069	-0.199	-0.315
Succiniclasticum	0.228	0.218	-0.176	0.092	0.205	0.028	-0.337	0.197	-0.024
Selenomonas	-0.15	-0.288	0.191	-0.102	-0.333	0.032	0.236	0.23	0.302
Pseudoscardovia	-.637**	-0.432	.585*	-0.408	-0.323	-0.055	0.373	-0.024	0.286
Eubacterium	-.649**	-.583*	.616**	-0.362	-0.449	-0.011	.486*	-0.042	.612**
Rikenellaceae_norank	.536*	0.35	-.529*	0.395	.474*	0.112	-0.352	-0.015	-0.348
Intestinibaculum	-.730**	-.529*	.701**	-.515*	-0.358	0.026	.556*	0.011	.538*
Clostridium	-.600**	-0.331	.595**	-.525*	-0.325	0.065	0.269	0.137	.602**
Erysipelotrichaceae_norank	-.554*	-.478*	.476*	-0.29	-0.36	0.055	.476*	0.179	.529*
Butyrivibrio	-0.03	0.013	-0.034	-0.094	0.238	.593**	0.22	0.094	0.096
Firmicutes_norank	-0.276	-.470*	0.108	0.174	-0.028	0.37	0.356	0.187	0.212
Oribacterium	-.767**	-.531*	.711**	-.509*	-.490*	-0.098	0.327	0.292	.732**
Stylonychia	0.156	-0.051	-0.245	0.451	-0.137	0.046	-0.224	0.077	-0.009
Stentor	0.131	0.117	-0.152	0.156	0.065	0.152	-0.183	-0.03	0.115
Tetrahymena	0.176	0.141	-0.214	0.24	0.059	0.154	-0.309	0.036	0.131
Paramecium	0.35	0.465	-0.224	-0.003	0.154	0.162	-.595**	0.003	-0.036
Piromyces	-0.121	-0.092	0.152	-0.183	-0.04	-0.143	0.199	0.011	0.007
Halteria	0.251	0.164	-0.313	0.383	0.205	0.216	-0.143	0.011	-0.43
Pseudocohnilembus	0.428	0.304	-0.304	0.236	0.055	0.172	-.496*	0.164	-0.174
Kluyveromyces	0.092	0.179	0.001	-0.224	-0.049	-0.28	-0.117	0.224	-0.166
Ichthyophthirius	0.238	0.09	-0.269	0.313	0.226	0.364	-0.259	-0.005	-0.04
Entodinium	0.162	-0.015	-0.232	0.354	0.36	0.298	0.084	-0.195	-0.234
Neocallimastix	-.529*	-0.428	.531*	-0.362	-0.327	-0.009	.600**	0.094	0.383
Streblomastix	-0.189	-0.084	0.265	-0.212	-0.259	-0.096	0.063	0.119	0.119
Monosporascus	0.119	-0.061	-0.189	0.172	0.115	-0.022	0.23	-0.051	-0.379
Anaeromyces	-0.348	-0.263	0.337	-0.273	-0.112	0.096	0.451	-0.032	0.16
Plasmodium	0.185	0.028	-0.214	0.296	0.296	.546*	0.187	-0.168	-0.238
Vitrella	0.247	0.234	-0.28	0.28	-0.069	-0.224	-0.309	0.179	-0.059
Acanthamoeba	-.692**	-0.401	.744**	-.606**	-.472*	-0.195	0.457	0.024	0.434
Naegleria	0.247	-0.067	-0.261	0.41	-0.003	0.137	-0.123	0.284	0.059
Tritrichomonas	0.16	0.084	-0.168	0.059	-0.001	-0.174	0.065	0.172	-0.271
Podoviridae_norank	0.183	0.218	-0.038	0.009	0.185	0.189	-0.397	-0.271	-0.397
Siphoviridae_norank	-0.455	-.573*	0.319	-0.022	-0.176	0.389	.618**	0.065	0.049
Virus_norank	.711**	0.284	-.829**	.769**	0.344	0.119	-0.158	0.057	-.517*
Cequinquevirus	-0.395	-0.168	0.379	-0.395	-0.024	0.209	0.135	0.375	0.321
Myoviridae_norank	-0.17	0.028	0.234	-0.381	-0.298	-.672**	0.005	-0.069	.525*
Ithacavirus	-.554*	-0.331	.647**	-.536*	-.531*	-0.267	0.249	0.04	.610**
Phikzvirus	-.591**	-0.309	.633**	-.577*	-0.437	-0.395	0.358	-0.042	.637**
Mimiviridae_norank	0.453	0.245	-.501*	.488*	0.383	0.125	-0.28	-0.179	-0.166
Caudovirales_norank	0.154	0.024	-0.172	0.247	0.234	-0.018	0.191	-0.156	0.205
Rauchvirus	.811**	.580*	-.800**	.499*	.614**	0.148	-0.462	-0.158	-.622**
Chiangmaivirus	-.631**	-0.43	.635**	-.511*	-.505*	-0.253	0.364	0.135	.653**
Agricanvirus	-.560*	-0.298	.556*	-.507*	-.480*	-0.267	0.296	0.172	.612**
Noxifervirus	-.734**	-.536*	.752**	-.521*	-.587*	-0.273	.505*	0.063	.647**
Doucettevirus	-.539*	-0.326	.491*	-0.328	-0.394	-0.092	0.411	0.148	0.243
Herelleviridae_norank	-0.183	-0.218	0.168	-0.077	-0.115	0.092	0.077	0.23	-0.09
Microviridae_norank	-0.251	-0.226	0.156	-0.146	0.189	0.055	0.245	0.022	0.09
Gammaretrovirus	0.129	0.067	-0.132	0.048	0.048	0.072	-0.153	0.27	-0.197
Pamexvirus	-.818**	-0.434	.841**	-.651**	-0.434	-0.125	0.356	0.065	.480*

## Sheet: Raw
Methanobrevibacter	Methanosarcina	Thermoplasmata_norank	Methanomicrobia_norank	Methanosphaera	Archaea_norank	Methanomassiliicoccus	Methanomassiliicoccales_norank	Prevotella	Prevotellaceae_norank	Lachnospiraceae_norank	Bacteria_norank	Bacteroides	Bacteroidales_norank	Ruminococcus	Clostridiales_norank	Fibrobacter	Porphyromonadaceae_norank	Ruminococcaceae_norank	Succiniclasticum	Selenomonas	Pseudoscardovia	Eubacterium	Rikenellaceae_norank	Intestinibaculum	Clostridium	Erysipelotrichaceae_norank	Butyrivibrio	Firmicutes_norank	Oribacterium	Stylonychia	Stentor	Tetrahymena	Paramecium	Piromyces	Halteria	Pseudocohnilembus	Kluyveromyces	Ichthyophthirius	Entodinium	Neocallimastix	Streblomastix	Monosporascus	Anaeromyces	Plasmodium	Vitrella	Acanthamoeba	Naegleria	Tritrichomonas	Podoviridae_norank
83.1694	3.01204	1.67024	0.548666	3.46199	1.31198	0.819187	0.426726	38.1515	5.84719	8.51364	1.85878	2.79353	1.70106	2.95249	1.21113	0.52454	1.09021	0.875314	0.285767	1.4046	1.98041	1.53521	0.460075	1.74115	1.41751	1.28099	1.20382	0.677109	0.954097	15.1561	10.3106	8.03738	6.88069	5.66666	5.06876	4.37628	0.0349913	4.23754	2.75615	3.99012	1.04762	0.845423	1.71287	1.08994	0.99864	1.22123	0.806431	0.721689	24.5706
81.9896	4.4368	2.32888	0.651701	2.59743	1.93863	0.83057	0.470432	55.5683	5.77088	3.40717	3.47674	3.62009	2.71303	2.06574	1.88237	3.04684	1.16734	1.32605	0.872013	1.27987	0.0560267	0.432192	1.13502	0.00904308	0.464913	0.140868	0.873561	0.433617	0.208554	16.6562	10.5184	8.07453	7.65535	4.11463	5.91109	5.20034	0.0170297	4.68839	2.76709	2.93013	0.660171	0.646881	1.06867	1.1489	1.03056	0.311931	1.04942	0.67186	48.0648
76.6024	3.75986	4.71793	1.0201	2.34289	2.01757	0.810128	1.08042	43.6713	5.50304	5.15867	3.39126	3.91051	2.78277	3.38335	2.20269	2.56761	0.895031	1.62146	0.466924	0.721868	1.69526	0.801015	1.24424	0.283279	0.810233	0.378345	1.12993	0.74308	0.307377	16.8514	10.4637	7.97595	7.06066	4.59211	5.91544	4.67132	0.0146031	4.61373	2.6093	3.40942	0.726155	1.53799	1.31669	1.22427	1.11003	0.464245	1.02444	0.86578	26.3238
82.3481	3.69434	1.356	0.462532	2.56517	3.26832	0.813838	0.263388	47.2892	5.9924	3.94372	2.94876	4.22553	2.88786	3.78976	1.96197	1.22405	1.57611	2.00638	0.922486	1.18792	0.191859	0.74524	0.883062	0.180473	0.806352	0.301505	0.785346	0.64195	0.38021	18.2207	10.8472	9.32482	7.24876	1.87257	6.52451	4.87161	0.0112818	4.74612	4.68761	2.64091	0.229932	0.108901	1.00476	1.07855	1.24057	0.255868	1.05349	0.521519	35.7419
81.2454	5.20903	0.989124	1.25615	2.84093	2.56788	0.376875	0.317886	62.0438	6.1578	2.55577	2.50451	3.57491	1.89308	1.15089	1.48035	1.10398	0.509895	1.48705	0.814676	1.67768	0.290959	0.489108	0.860466	0.210976	0.474219	0.231641	0.756377	0.371881	0.263358	14.3584	9.51883	7.42187	6.42094	7.7109	5.61722	4.62543	0.0159465	4.00987	2.81158	3.20986	3.94753	1.26927	1.7268	1.10658	0.892545	0.289503	0.9699	0.706854	41.187
89.0432	2.32024	1.54912	0.305302	2.06546	1.1986	0.249994	0.264832	47.0959	4.05101	4.1369	3.93222	3.82273	3.68814	2.39787	2.57181	1.12	2.63927	2.14084	0.739959	1.4492	0.00281732	1.93482	1.47917	0.00717782	0.878555	0.261174	0.869195	0.780038	0.27431	17.1266	10.8918	8.77488	7.47251	2.22809	6.02439	5.06558	0.0177777	4.84874	3.48099	2.76272	0.542101	0.230504	0.949549	1.18867	1.18348	0.275519	1.16832	0.738357	34.7246
82.3263	3.90669	2.2775	0.612227	2.31388	2.64328	0.4213	0.492062	58.2042	5.72302	2.52473	3.49859	3.43388	2.91835	1.13908	2.01347	0.893605	1.55034	2.27345	1.08913	1.10444	0.015089	0.364499	1.44892	0.00383888	0.444747	0.182458	0.562573	0.64472	0.266719	17.4482	10.5177	9.05439	7.1629	2.10397	6.30236	4.93284	0.0121556	4.90371	4.28071	2.56971	0.21122	0.30103	1.04318	1.13973	1.11615	0.253881	1.22609	0.639838	46.7546
85.5602	3.02374	2.60855	0.855474	1.97467	1.27182	0.412545	0.639708	61.8208	4.64747	2.25171	3.16346	3.50098	2.42712	1.43397	1.66769	3.00285	0.559629	1.37462	0.441386	0.586403	0.0793031	0.352769	1.26533	0.00489687	0.432678	0.109283	0.859131	0.38567	0.175769	15.5294	10.3296	7.95591	7.15979	3.70137	6.32776	4.71516	0.020217	4.52978	3.7395	3.17088	0.455686	1.11572	1.24812	1.21014	1.0802	0.285916	0.888251	0.991074	42.686
91.026	1.35597	0.955608	0.220895	1.37861	1.22067	0.38547	0.297545	41.8249	4.10021	3.82234	4.0725	4.07596	3.89975	3.30004	3.26556	1.59741	3.07677	2.87737	1.34758	0.899771	0.00463236	0.742082	1.45475	0.011884	1.07031	0.278705	0.977463	1.16178	0.300187	16.8084	10.9901	8.92574	7.52063	1.76562	6.34153	4.90002	0.0167487	4.91416	4.24345	2.64505	0.240758	0.0706877	0.959686	1.29908	1.21711	0.300358	1.06646	0.66635	39.8418
87.5924	2.64754	0.926319	0.312575	2.53653	1.97981	0.132934	0.407681	63.4057	5.79413	1.87873	4.09263	3.67487	2.13215	0.944011	1.68387	1.02652	0.629866	1.03913	0.88282	0.618118	0.00122697	0.258709	1.29388	0.00268681	0.357568	0.0992329	0.749291	0.341295	0.205215	18.3112	11.4471	9.0692	7.75971	2.06174	6.27476	5.18537	0.0079604	5.02211	2.61921	2.4623	0.204749	0.139539	0.812903	1.23045	1.13636	0.269547	1.12156	0.716693	36.9337
83.0578	2.59025	1.74432	0.503213	2.49169	2.96246	0.850144	0.414885	59.435	4.77777	3.38248	3.10966	3.56671	2.16626	1.99655	1.08962	0.727499	1.02884	0.926166	0.69635	1.02517	0.21618	0.772722	0.639252	0.00568711	0.986434	0.113076	0.735805	0.406489	0.612835	17.9994	11.6869	8.87306	7.7692	2.65525	5.76778	5.00265	0.0104401	4.78544	2.14941	2.62616	1.71239	0.0787988	0.855058	1.04755	1.10337	0.317957	1.01218	0.631631	51.0475
75.1124	4.12854	3.80999	4.00119	2.19752	3.22361	0.628457	1.25574	55.9636	4.88153	2.96498	3.71985	3.33698	2.92378	1.45798	1.76625	3.09186	1.03718	1.25498	0.518545	2.00107	0.0173152	0.378479	1.12878	0.00509491	0.473703	0.165219	0.978724	0.618986	0.239021	16.721	10.2517	8.44624	7.282	3.03862	6.28639	5.22212	0.518203	4.75518	2.95632	2.55975	0.505999	0.822902	0.910577	1.22026	1.0686	0.243089	1.0411	0.757108	40.7346
89.4054	2.60689	0.70115	0.533605	2.22767	1.13769	0.0951663	0.443746	56.2399	5.28672	2.68139	4.69412	3.41293	2.29591	0.963267	3.01522	0.938929	0.795586	1.6134	2.2538	0.749874	0.0129521	0.347237	1.77546	0.00373333	0.491901	0.166686	0.979998	0.539226	0.297403	16.4369	10.639	8.55099	7.57401	3.27616	6.10408	4.87562	0.269059	4.78035	2.99639	2.67607	0.26155	0.590437	1.10818	1.04787	1.13564	0.232261	1.08634	0.844022	35.6965
82.9637	5.85544	1.02972	0.85976	2.0529	1.51986	0.62184	0.580925	52.8067	6.5856	3.0292	2.80724	3.98484	3.09138	1.58434	2.78288	0.954278	1.50816	1.27685	1.03486	0.845964	0.197115	0.48918	1.65711	0.102442	0.570289	0.250007	0.656169	0.612952	0.327768	15.338	9.61403	7.91735	6.7883	5.87643	5.86134	4.72706	0.659838	4.39328	2.89849	3.27976	1.39507	0.738986	1.10717	1.09812	1.13171	0.353145	1.05464	0.907161	29.2138
75.9331	4.52386	4.65821	0.95811	2.98751	1.88931	1.14393	1.00455	43.4475	4.47813	6.12213	2.3915	3.47264	2.76759	3.62489	1.30162	2.67076	1.32653	0.965462	0.398123	1.31477	0.967581	1.18404	0.68751	0.287774	0.979564	0.42585	0.967663	0.496485	0.35003	16.2473	10.0416	8.07805	7.56729	3.8518	5.84695	5.00983	1.27445	4.51862	2.43844	3.25096	0.707104	0.553461	1.40113	1.09897	1.08143	0.673582	0.92433	0.828014	36.437
80.5538	3.86122	2.21048	1.26572	2.57445	2.10631	0.390682	0.928962	54.5158	5.53958	2.03694	5.17438	3.94588	3.78202	1.06886	2.26503	1.31393	1.03493	1.68416	0.636768	0.379596	0.0186764	0.349409	1.66235	0.00324144	0.443439	0.129908	0.706523	0.482887	0.182344	16.5442	10.0748	8.03355	6.91196	3.85396	6.1479	4.51268	1.44587	4.3463	2.95735	2.37541	0.44854	3.70991	0.926031	0.985909	1.22489	0.174921	0.846749	1.1697	27.076
77.0891	6.16394	3.20248	0.797731	2.60554	1.06936	1.9686	1.01087	39.1799	14.0378	4.85222	1.9465	3.10757	1.98931	2.61358	1.53431	0.919237	1.09641	0.779965	0.5414	1.51141	0.554352	0.966248	0.54553	0.364457	0.815458	0.411808	0.785719	0.537954	1.02229	14.832	9.66756	7.08416	6.40911	4.10974	5.74185	4.46765	5.20944	4.14853	2.51529	3.81046	0.29127	0.919677	1.40117	0.917602	1.00545	1.22805	1.02315	1.01573	26.6378
86.5161	2.48648	1.64516	0.654755	2.25636	1.64118	0.406957	0.446953	58.051	5.25833	2.37615	4.00741	3.75712	2.79951	1.3774	1.73399	1.49288	0.889384	1.70944	1.40596	1.33272	0.00246234	0.319829	1.44285	0.00300328	0.446135	0.131481	0.703071	0.527257	0.193057	16.8324	10.6114	8.43544	7.34212	3.52432	6.33065	5.06728	0.318559	4.5565	3.06889	2.7061	0.779126	0.610799	1.00733	1.09253	1.23155	0.278889	1.14891	0.735094	44.4067
[truncated: 26 more columns]

## Sheet: Spearmans
a	b	Methanobrevibacter	Methanosarcina	Thermoplasmata_norank	Methanomicrobia_norank	Methanosphaera	Archaea_norank	Methanomassiliicoccus	Methanomassiliicoccales_norank	Prevotella	Prevotellaceae_norank	Lachnospiraceae_norank	Bacteria_norank	Bacteroides	Bacteroidales_norank	Ruminococcus	Clostridiales_norank	Fibrobacter	Porphyromonadaceae_norank	Ruminococcaceae_norank	Succiniclasticum	Selenomonas	Pseudoscardovia	Eubacterium	Rikenellaceae_norank	Intestinibaculum	Clostridium	Erysipelotrichaceae_norank	Butyrivibrio	Firmicutes_norank	Oribacterium	Stylonychia	Stentor	Tetrahymena	Paramecium	Piromyces	Halteria	Pseudocohnilembus	Kluyveromyces	Ichthyophthirius	Entodinium	Neocallimastix	Streblomastix	Monosporascus	Anaeromyces	Plasmodium	Vitrella	Acanthamoeba	Naegleria
Methanobrevibacter	Correlation Coefficient	1	-.794**	-.754**	-.792**	-.492*	-.484*	-.604**	-.699**	0.166	-0.278	-0.226	0.414	0.222	0.038	-0.232	0.313	-0.298	0.018	0.337	.546*	-0.29	-.585*	-0.218	0.455	-0.395	0.046	-0.253	-0.036	0.119	-0.123	0.253	.662**	0.43	0.385	-0.453	0.329	0.123	-0.311	.490*	0.422	-0.158	-0.22	-.531*	-0.265	0.139	0.455	-0.199	.470*
	Sig. (2-tailed)	.	0	0	0	0.038	0.042	0.008	0.001	0.51	0.265	0.367	0.088	0.376	0.88	0.354	0.206	0.229	0.945	0.171	0.019	0.243	0.011	0.385	0.058	0.104	0.855	0.311	0.887	0.639	0.627	0.311	0.003	0.075	0.115	0.059	0.182	0.627	0.21	0.039	0.081	0.531	0.381	0.023	0.287	0.581	0.058	0.428	0.049
	N	18	18	18	18	18	18	18	18	18	18	18	18	18	18	18	18	18	18	18	18	18	18	18	18	18	18	18	18	18	18	18	18	18	18	18	18	18	18	18	18	18	18	18	18	18	18	18	18
Methanosarcina	Correlation Coefficient	-.794**	1	0.437	.697**	0.441	0.193	.470*	.571*	-0.084	.610**	0.102	-.540*	-0.24	-0.172	0.053	-0.216	0.079	-0.003	-0.414	-0.3	0.247	.546*	0.106	-0.313	0.428	-0.156	0.249	-0.152	-0.257	0.137	-.546*	-.833**	-.606**	-.546*	.616**	-0.445	-0.257	0.395	-.618**	-0.342	0.348	0.179	.536*	.484*	-0.207	-.552*	0.282	-0.352
	Sig. (2-tailed)	0	.	0.07	0.001	0.067	0.443	0.049	0.013	0.742	0.007	0.687	0.021	0.336	0.494	0.836	0.39	0.754	0.99	0.088	0.226	0.324	0.019	0.675	0.206	0.076	0.537	0.32	0.548	0.303	0.587	0.019	0	0.008	0.019	0.006	0.064	0.303	0.104	0.006	0.165	0.157	0.478	0.022	0.042	0.409	0.018	0.257	0.152
	N	18	18	18	18	18	18	18	18	18	18	18	18	18	18	18	18	18	18	18	18	18	18	18	18	18	18	18	18	18	18	18	18	18	18	18	18	18	18	18	18	18	18	18	18	18	18	18	18
Thermoplasmata_norank	Correlation Coefficient	-.754**	0.437	1	.577*	0.224	0.183	.690**	.785**	-0.263	-0.152	0.323	-0.34	-0.335	0.009	0.366	-0.34	0.414	0.038	-0.29	-.703**	0.154	.490*	0.304	-0.428	0.3	0.022	0.183	0.203	0.032	0.055	-0.125	-0.385	-0.364	-0.193	0.286	-0.168	-0.018	0.307	-0.296	-0.344	0.257	0.164	0.439	0.222	0.022	-0.422	0.329	-0.43
	Sig. (2-tailed)	0	0.07	.	0.012	0.372	0.468	0.002	0	0.291	0.548	0.191	0.168	0.174	0.971	0.135	0.168	0.088	0.88	0.243	0.001	0.542	0.039	0.219	0.076	0.226	0.932	0.468	0.418	0.9	0.829	0.622	0.115	0.137	0.443	0.25	0.505	0.945	0.216	0.233	0.163	0.303	0.515	0.069	0.376	0.932	0.081	0.182	0.075
	N	18	18	18	18	18	18	18	18	18	18	18	18	18	18	18	18	18	18	18	18	18	18	18	18	18	18	18	18	18	18	18	18	18	18	18	18	18	18	18	18	18	18	18	18	18	18	18	18
Methanomicrobia_norank	Correlation Coefficient	-.792**	.697**	.577*	1	0.218	0.276	0.23	.775**	0.063	0.193	-0.129	-0.214	-0.195	0.001	-0.129	-0.183	0.381	-0.37	-0.251	-0.449	0.102	0.43	-0.119	-0.127	0.133	-0.298	-0.007	-0.028	-0.267	-0.24	-.525*	-.827**	-.699**	-.531*	.666**	-0.259	-0.234	.531*	-.666**	-0.273	0.193	0.395	.816**	0.352	-0.102	-0.412	0.046	-.521*
	Sig. (2-tailed)	0	0.001	0.012	.	0.385	0.268	0.358	0	0.804	0.443	0.61	0.395	0.438	0.997	0.61	0.468	0.119	0.13	0.316	0.062	0.687	0.075	0.639	0.616	0.598	0.229	0.977	0.913	0.284	0.336	0.025	0	0.001	0.023	0.003	0.299	0.349	0.023	0.003	0.272	0.443	0.104	0	0.152	0.687	0.09	0.855	0.027
	N	18	18	18	18	18	18	18	18	18	18	18	18	18	18	18	18	18	18	18	18	18	18	18	18	18	18	18	18	18	18	18	18	18	18	18	18	18	18	18	18	18	18	18	18	18	18	18	18
Methanosphaera	Correlation Coefficient	-.492*	0.441	0.224	0.218	1	0.226	.474*	0.051	-0.185	.488*	0.313	-.501*	-0.327	-.593**	0.176	-.626**	-0.232	-0.135	-.496*	-0.416	0.313	.569*	0.28	-.657**	0.453	0.154	0.323	0.075	-0.323	0.315	-0.265	-0.34	-0.23	-0.174	0.428	-.606**	-0.292	0.061	-.519*	-.564*	0.267	0.214	0.257	0.408	-0.445	-0.439	0.35	-.517*
	Sig. (2-tailed)	0.038	0.067	0.372	0.385	.	0.367	0.047	0.842	0.463	0.04	0.206	0.034	0.185	0.009	0.484	0.005	0.354	0.593	0.036	0.086	0.206	0.014	0.261	0.003	0.059	0.542	0.191	0.766	0.191	0.203	0.287	0.168	0.358	0.489	0.076	0.008	0.24	0.81	0.027	0.015	0.284	0.395	0.303	0.093	0.064	0.069	0.155	0.028
	N	18	18	18	18	18	18	18	18	18	18	18	18	18	18	18	18	18	18	18	18	18	18	18	18	18	18	18	18	18	18	18	18	18	18	18	18	18	18	18	18	18	18	18	18	18	18	18	18
Archaea_norank	Correlation Coefficient	-.484*	0.193	0.183	0.276	0.226	1	0.185	0.011	0.391	0.141	-0.22	-0.013	0.172	0.098	-0.055	-0.218	0.125	-0.075	0.073	-0.053	0.028	0.098	-0.162	-0.238	-0.133	-0.251	-0.247	-0.304	-0.191	-0.119	0.449	0.036	0.313	0.084	-0.141	0.16	0.222	-0.451	0.125	-0.005	-.505*	0.059	-0.051	-0.362	0.036	0.046	-0.323	-0.09
	Sig. (2-tailed)	0.042	0.443	0.468	0.268	0.367	.	0.463	0.964	0.108	0.576	0.381	0.958	0.494	0.699	0.829	0.385	0.622	0.766	0.773	0.836	0.913	0.699	0.521	0.341	0.598	0.316	0.324	0.219	0.448	0.639	0.062	0.887	0.206	0.742	0.576	0.526	0.376	0.06	0.622	0.984	0.033	0.817	0.842	0.14	0.887	0.855	0.191	0.723
	N	18	18	18	18	18	18	18	18	18	18	18	18	18	18	18	18	18	18	18	18	18	18	18	18	18	18	18	18	18	18	18	18	18	18	18	18	18	18	18	18	18	18	18	18	18	18	18	18
Methanomassiliicoccus	Correlation Coefficient	-.604**	.470*	.690**	0.23	.474*	0.185	1	0.418	-0.447	0.199	.608**	-.713**	-0.286	-0.23	.641**	-.523*	0.015	0.278	-.552*	-.525*	0.3	.711**	.550*	-.738**	.616**	0.416	0.41	0.117	0.024	.583*	-0.156	-0.271	-0.24	-0.129	0.282	-0.395	-0.115	0.185	-0.36	-.503*	0.412	0.288	0.084	0.282	-0.331	-0.447	.651**	-0.459
	Sig. (2-tailed)	0.008	0.049	0.002	0.358	0.047	0.463	.	0.084	0.063	0.428	0.007	0.001	0.25	0.358	0.004	0.026	0.951	0.265	0.018	0.025	0.226	0.001	0.018	0	0.006	0.086	0.091	0.645	0.926	0.011	0.537	0.276	0.336	0.61	0.257	0.104	0.651	0.463	0.142	0.034	0.09	0.247	0.742	0.257	0.179	0.063	0.003	0.055
	N	18	18	18	18	18	18	18	18	18	18	18	18	18	18	18	18	18	18	18	18	18	18	18	18	18	18	18	18	18	18	18	18	18	18	18	18	18	18	18	18	18	18	18	18	18	18	18	18
Methanomassiliicoccales_norank	Correlation Coefficient	-.699**	.571*	.785**	.775**	0.051	0.011	0.418	1	-0.143	0.028	0.022	-0.119	-0.375	0.046	-0.022	-0.092	0.34	-0.179	-0.36	-.474*	-0.059	0.34	-0.067	-0.084	0.075	-0.214	0.032	0.115	-0.069	-0.09	-0.348	-.593**	-.540*	-0.313	0.434	-0.158	-0.094	.589*	-0.379	-0.356	0.201	0.094	.624**	0.238	-0.04	-0.358	0.17	-0.346
	Sig. (2-tailed)	0.001	0.013	0	0	0.842	0.964	0.084	.	0.57	0.913	0.932	0.639	0.126	0.855	0.932	0.717	0.168	0.478	0.142	0.047	0.817	0.168	0.791	0.742	0.766	0.395	0.9	0.651	0.785	0.723	0.157	0.009	0.021	0.206	0.072	0.531	0.711	0.01	0.121	0.147	0.423	0.711	0.006	0.341	0.874	0.145	0.499	0.16
	N	18	18	18	18	18	18	18	18	18	18	18	18	18	18	18	18	18	18	18	18	18	18	18	18	18	18	18	18	18	18	18	18	18	18	18	18	18	18	18	18	18	18	18	18	18	18	18	18
Prevotella	Correlation Coefficient	0.166	-0.084	-0.263	0.063	-0.185	0.391	-0.447	-0.143	1	-0.005	-.837**	0.342	-0.036	-0.207	-.771**	-0.166	-0.003	-.637**	0.063	0.311	-0.236	-0.422	-.730**	0.197	-.701**	-.721**	-.845**	-.503*	-.686**	-.635**	0.253	0.197	0.176	0.284	-0.158	0.222	0.346	-0.426	0.257	0.117	-.513*	-0.03	-0.049	-0.321	0.148	0.022	-.511*	0.203
	Sig. (2-tailed)	0.51	0.742	0.291	0.804	0.463	0.108	0.063	0.57	.	0.984	0	0.165	0.887	0.409	0	0.51	0.99	0.004	0.804	0.21	0.345	0.081	0.001	0.433	0.001	0.001	0	0.034	0.002	0.005	0.311	0.433	0.484	0.254	0.531	0.376	0.16	0.078	0.303	0.645	0.03	0.906	0.848	0.194	0.559	0.932	0.03	0.418
	N	18	18	18	18	18	18	18	18	18	18	18	18	18	18	18	18	18	18	18	18	18	18	18	18	18	18	18	18	18	18	18	18	18	18	18	18	18	18	18	18	18	18	18	18	18	18	18	18
Prevotellaceae_norank	Correlation Coefficient	-0.278	.610**	-0.152	0.193	.488*	0.141	0.199	0.028	-0.005	1	-0.024	-0.414	-0.057	-0.408	-0.106	-0.146	-0.43	-0.112	-0.313	0.086	0.106	0.352	-0.059	-0.247	0.29	-0.162	0.174	-0.282	-0.193	0.243	-0.309	-0.441	-0.35	-.562*	0.465	-0.348	-0.457	0.02	-.480*	-0.185	0.261	0.032	0.342	0.358	-0.379	-0.263	0.185	-0.115
	Sig. (2-tailed)	0.265	0.007	0.548	0.443	0.04	0.576	0.428	0.913	0.984	.	0.926	0.088	0.823	0.093	0.675	0.565	0.075	0.657	0.206	0.735	0.675	0.152	0.817	0.324	0.243	0.521	0.489	0.257	0.443	0.332	0.213	0.067	0.155	0.015	0.052	0.157	0.056	0.938	0.044	0.463	0.295	0.9	0.165	0.145	0.121	0.291	0.463	0.651
	N	18	18	18	18	18	18	18	18	18	18	18	18	18	18	18	18	18	18	18	18	18	18	18	18	18	18	18	18	18	18	18	18	18	18	18	18	18	18	18	18	18	18	18	18	18	18	18	18
Lachnospiraceae_norank	Correlation Coefficient	-0.226	0.102	0.323	-0.129	0.313	-0.22	.608**	0.022	-.837**	-0.024	1	-.600**	-0.115	-0.094	.891**	-0.127	-0.057	.523*	-0.234	-0.414	0.42	.616**	.915**	-.509*	.862**	.868**	.870**	.595**	.567*	.804**	-0.164	-0.092	-0.112	-0.104	0.193	-0.443	-0.205	0.117	-0.187	-0.335	.641**	0.267	-0.084	0.42	-0.086	-0.282	.684**	-0.224
	Sig. (2-tailed)	0.367	0.687	0.191	0.61	0.206	0.381	0.007	0.932	0	0.926	.	0.009	0.651	0.711	0	0.616	0.823	0.026	0.349	0.088	0.083	0.006	0	0.031	0	0	0	0.009	0.014	0	0.515	0.717	0.657	0.681	0.443	0.066	0.414	0.645	0.458	0.174	0.004	0.284	0.742	0.083	0.735	0.257	0.002	0.372
	N	18	18	18	18	18	18	18	18	18	18	18	18	18	18	18	18	18	18	18	18	18	18	18	18	18	18	18	18	18	18	18	18	18	18	18	18	18	18	18	18	18	18	18	18	18	18	18	18
Bacteria_norank	Correlation Coefficient	0.414	-.540*	-0.34	-0.214	-.501*	-0.013	-.713**	-0.119	0.342	-0.414	-.600**	1	0.325	.496*	-.560*	.620**	0.234	-0.104	.560*	.521*	-0.451	-.847**	-.657**	.781**	-.835**	-.482*	-.587*	-0.102	0.024	-.649**	.488*	.511*	0.461	0.467	-.515*	.618**	0.428	-0.106	.606**	0.422	-.734**	-.492*	-0.203	-.668**	0.271	.643**	-.763**	.509*
	Sig. (2-tailed)	0.088	0.021	0.168	0.395	0.034	0.958	0.001	0.639	0.165	0.088	0.009	.	0.188	0.036	0.016	0.006	0.349	0.681	0.016	0.027	0.06	0	0.003	0	0	0.043	0.01	0.687	0.926	0.004	0.04	0.03	0.054	0.05	0.029	0.006	0.076	0.675	0.008	0.081	0.001	0.038	0.418	0.002	0.276	0.004	0	0.031
	N	18	18	18	18	18	18	18	18	18	18	18	18	18	18	18	18	18	18	18	18	18	18	18	18	18	18	18	18	18	18	18	18	18	18	18	18	18	18	18	18	18	18	18	18	18	18	18	18
Bacteroides	Correlation Coefficient	0.222	-0.24	-0.335	-0.195	-0.327	0.172	-0.286	-0.375	-0.036	-0.057	-0.115	0.325	1	.610**	0.174	.550*	0.267	0.286	.598**	0.395	-0.406	-0.267	-0.063	0.463	-0.129	-0.055	-0.084	-0.302	0.156	-0.168	0.406	0.278	0.207	0.065	-0.212	0.441	0.055	-0.267	0.203	0.354	-0.228	-0.063	-0.22	-0.377	0.214	.709**	-0.17	0.273
	Sig. (2-tailed)	0.376	0.336	0.174	0.438	0.185	0.494	0.25	0.126	0.887	0.823	0.651	0.188	.	0.007	0.489	0.018	0.284	0.25	0.009	0.104	0.095	0.284	0.804	0.053	0.61	0.829	0.742	0.223	0.537	0.505	0.095	0.265	0.409	0.798	0.399	0.067	0.829	0.284	0.418	0.15	0.363	0.804	0.381	0.123	0.395	0.001	0.499	0.272
	N	18	18	18	18	18	18	18	18	18	18	18	18	18	18	18	18	18	18	18	18	18	18	18	18	18	18	18	18	18	18	18	18	18	18	18	18	18	18	18	18	18	18	18	18	18	18	18	18
Bacteroidales_norank	Correlation Coefficient	0.038	-0.172	0.009	0.001	-.593**	0.098	-0.23	0.046	-0.207	-0.408	-0.094	.496*	.610**	1	0.1	.740**	0.399	.595**	.680**	0.302	-0.189	-0.439	-0.059	.643**	-0.267	-0.059	-0.02	-0.185	.509*	-0.245	0.331	0.117	0.28	0.055	-0.377	.591**	0.267	0.16	0.34	.571*	-0.408	-0.251	-0.197	-.494*	0.253	.647**	-0.414	0.385
	Sig. (2-tailed)	0.88	0.494	0.971	0.997	0.009	0.699	0.358	0.855	0.409	0.093	0.711	0.036	0.007	.	0.693	0	0.101	0.009	0.002	0.223	0.453	0.069	0.817	0.004	0.284	0.817	0.938	0.463	0.031	0.328	0.179	0.645	0.261	0.829	0.123	0.01	0.284	0.526	0.168	0.013	0.093	0.316	0.433	0.037	0.311	0.004	0.088	0.115
	N	18	18	18	18	18	18	18	18	18	18	18	18	18	18	18	18	18	18	18	18	18	18	18	18	18	18	18	18	18	18	18	18	18	18	18	18	18	18	18	18	18	18	18	18	18	18	18	18
Ruminococcus	Correlation Coefficient	-0.232	0.053	0.366	-0.129	0.176	-0.055	.641**	-0.022	-.771**	-0.106	.891**	-.560*	0.174	0.1	1	-0.098	0.195	.581*	-0.065	-0.379	0.29	.546*	.827**	-.494*	.792**	.752**	.754**	0.455	.515*	.666**	-0.009	-0.011	-0.024	-0.079	0.03	-0.133	-0.141	0.015	-0.133	-0.146	.507*	0.179	-0.162	0.271	0.034	-0.084	.620**	-0.234
	Sig. (2-tailed)	0.354	0.836	0.135	0.61	0.484	0.829	0.004	0.932	0	0.675	0	0.016	0.489	0.693	.	0.699	0.438	0.011	0.798	0.121	0.243	0.019	0	0.037	0	0	0	0.058	0.029	0.003	0.971	0.964	0.926	0.754	0.906	0.598	0.576	0.951	0.598	0.565	0.032	0.478	0.521	0.276	0.893	0.742	0.006	0.349
	N	18	18	18	18	18	18	18	18	18	18	18	18	18	18	18	18	18	18	18	18	18	18	18	18	18	18	18	18	18	18	18	18	18	18	18	18	18	18	18	18	18	18	18	18	18	18	18	18
Clostridiales_norank	Correlation Coefficient	0.313	-0.216	-0.34	-0.183	-.626**	-0.218	-.523*	-0.092	-0.166	-0.146	-0.127	.620**	.550*	.740**	-0.098	1	0.168	0.395	.711**	.579*	-0.37	-.496*	-0.209	.856**	-0.282	-0.108	0.013	0.015	.534*	-0.199	0.207	0.191	0.209	0.032	-0.261	.494*	0.075	0.057	0.383	.587*	-0.251	-0.401	-0.125	-0.267	0.236	.608**	-0.453	.558*
	Sig. (2-tailed)	0.206	0.39	0.168	0.468	0.005	0.385	0.026	0.717	0.51	0.565	0.616	0.006	0.018	0	0.699	.	0.505	0.104	0.001	0.012	0.13	0.036	0.404	0	0.257	0.669	0.958	0.951	0.023	0.428	0.409	0.448	0.404	0.9	0.295	0.037	0.766	0.823	0.117	0.01	0.316	0.099	0.622	0.284	0.345	0.007	0.059	0.016
	N	18	18	18	18	18	18	18	18	18	18	18	18	18	18	18	18	18	18	18	18	18	18	18	18	18	18	18	18	18	18	18	18	18	18	18	18	18	18	18	18	18	18	18	18	18	18	18	18
Fibrobacter	Correlation Coefficient	-0.298	0.079	0.414	0.381	-0.232	0.125	0.015	0.34	-0.003	-0.43	-0.057	0.234	0.267	0.399	0.195	0.168	1	-0.013	0.218	-0.185	-0.028	-0.141	-0.162	0.1	-0.09	-0.271	-0.146	0.29	-0.057	-.513*	0.026	-0.092	-0.09	0.172	-0.018	0.412	0.404	0.17	0.024	0.156	-0.086	-0.036	0.189	-0.102	.527*	0.055	-0.137	-0.092
	Sig. (2-tailed)	0.229	0.754	0.088	0.119	0.354	0.622	0.951	0.168	0.99	0.075	0.823	0.349	0.284	0.101	0.438	0.505	.	0.958	0.385	0.463	0.913	0.576	0.521	0.693	0.723	0.276	0.565	0.243	0.823	0.03	0.919	0.717	0.723	0.494	0.945	0.09	0.097	0.499	0.926	0.537	0.735	0.887	0.453	0.687	0.025	0.829	0.587	0.717
	N	18	18	18	18	18	18	18	18	18	18	18	18	18	18	18	18	18	18	18	18	18	18	18	18	18	18	18	18	18	18	18	18	18	18	18	18	18	18	18	18	18	18	18	18	18	18	18	18
Porphyromonadaceae_norank	Correlation Coefficient	0.018	-0.003	0.038	-0.37	-0.135	-0.075	0.278	-0.179	-.637**	-0.112	.523*	-0.104	0.286	.595**	.581*	0.395	-0.013	1	0.313	0.143	0.216	-0.04	.525*	0.086	0.331	.480*	.527*	0.011	.684**	0.43	0.205	0.127	0.34	0.038	-0.335	0.16	0.133	0.067	0.259	0.307	0.009	-0.238	-.478*	-0.16	0.036	0.28	0.121	0.311
	Sig. (2-tailed)	0.945	0.99	0.88	0.13	0.593	0.766	0.265	0.478	0.004	0.657	0.026	0.681	0.25	0.009	0.011	0.104	0.958	.	0.206	0.57	0.39	0.874	0.025	0.735	0.179	0.044	0.025	0.964	0.002	0.075	0.414	0.616	0.168	0.88	0.174	0.526	0.598	0.791	0.299	0.216	0.971	0.341	0.045	0.526	0.887	0.261	0.633	0.21
	N	18	18	18	18	18	18	18	18	18	18	18	18	18	18	18	18	18	18	18	18	18	18	18	18	18	18	18	18	18	18	18	18	18	18	18	18	18	18	18	18	18	18	18	18	18	18	18	18
Ruminococcaceae_norank	Correlation Coefficient	0.337	-0.414	-0.29	-0.251	-.496*	0.073	-.552*	-0.36	0.063	-0.313	-0.234	.560*	.598**	.680**	-0.065	.711**	0.218	0.313	1	.569*	-0.207	-.536*	-0.222	.651**	-0.342	-0.185	-0.055	-0.172	0.447	-0.366	0.408	0.329	0.393	0.051	-0.441	.690**	0.11	-0.265	0.408	.818**	-0.368	-0.35	-0.226	-0.251	0.29	.666**	-.550*	.548*
	Sig. (2-tailed)	0.171	0.088	0.243	0.316	0.036	0.773	0.018	0.142	0.804	0.206	0.349	0.016	0.009	0.002	0.798	0.001	0.385	0.206	.	0.014	0.409	0.022	0.376	0.003	0.165	0.463	0.829	0.494	0.063	0.135	0.093	0.182	0.106	0.842	0.067	0.002	0.663	0.287	0.093	0	0.132	0.155	0.367	0.316	0.243	0.003	0.018	0.019
	N	18	18	18	18	18	18	18	18	18	18	18	18	18	18	18	18	18	18	18	18	18	18	18	18	18	18	18	18	18	18	18	18	18	18	18	18	18	18	18	18	18	18	18	18	18	18	18	18
Succiniclasticum	Correlation Coefficient	.546*	-0.3	-.703**	-0.449	-0.416	-0.053	-.525*	-.474*	0.311	0.086	-0.414	.521*	0.395	0.302	-0.379	.579*	-0.185	0.143	.569*	1	-0.152	-.670**	-.507*	.608**	-.490*	-0.236	-0.267	-0.418	0.088	-0.187	0.335	0.416	0.451	0.288	-0.412	.474*	0.307	-0.247	0.465	.517*	-0.397	-0.321	-.494*	-0.315	-0.003	.585*	-0.451	.785**
	Sig. (2-tailed)	0.019	0.226	0.001	0.062	0.086	0.836	0.025	0.047	0.21	0.735	0.088	0.027	0.104	0.223	0.121	0.012	0.463	0.57	0.014	.	0.548	0.002	0.032	0.007	0.039	0.345	0.284	0.084	0.729	0.458	0.174	0.086	0.06	0.247	0.09	0.047	0.216	0.324	0.052	0.028	0.103	0.194	0.037	0.203	0.99	0.011	0.06	0
	N	18	18	18	18	18	18	18	18	18	18	18	18	18	18	18	18	18	18	18	18	18	18	18	18	18	18	18	18	18	18	18	18	18	18	18	18	18	18	18	18	18	18	18	18	18	18	18	18
Selenomonas	Correlation Coefficient	-0.29	0.247	0.154	0.102	0.313	0.028	0.3	-0.059	-0.236	0.106	0.42	-0.451	-0.406	-0.189	0.29	-0.37	-0.028	0.216	-0.207	-0.152	1	0.176	0.437	-.536*	0.439	0.36	0.428	0.168	0.179	0.298	-0.255	-0.273	-0.11	-0.181	0.148	-0.335	0.158	0.199	-0.245	-0.119	0.29	0.325	-0.007	0.253	-0.096	-0.443	0.24	0.015
	Sig. (2-tailed)	0.243	0.324	0.542	0.687	0.206	0.913	0.226	0.817	0.345	0.675	0.083	0.06	0.095	0.453	0.243	0.13	0.913	0.39	0.409	0.548	.	0.484	0.07	0.022	0.069	0.142	0.076	0.505	0.478	0.229	0.307	0.272	0.663	0.473	0.559	0.174	0.531	0.428	0.328	0.639	0.243	0.188	0.977	0.311	0.705	0.066	0.336	0.951
	N	18	18	18	18	18	18	18	18	18	18	18	18	18	18	18	18	18	18	18	18	18	18	18	18	18	18	18	18	18	18	18	18	18	18	18	18	18	18	18	18	18	18	18	18	18	18	18	18
Pseudoscardovia	Correlation Coefficient	-.585*	.546*	.490*	0.43	.569*	0.098	.711**	0.34	-0.422	0.352	.616**	-.847**	-0.267	-0.439	.546*	-.496*	-0.141	-0.04	-.536*	-.670**	0.176	1	.628**	-.684**	.829**	.488*	.577*	0.286	0.001	.616**	-.513*	-.567*	-.581*	-.496*	.662**	-.682**	-.614**	0.164	-.682**	-.558*	.688**	.529*	0.455	.680**	-0.327	-.624**	.707**	-.746**
	Sig. (2-tailed)	0.011	0.019	0.039	0.075	0.014	0.699	0.001	0.168	0.081	0.152	0.006	0	0.284	0.069	0.019	0.036	0.576	0.874	0.022	0.002	0.484	.	0.005	0.002	0	0.04	0.012	0.25	0.997	0.006	0.03	0.014	0.011	0.036	0.003	0.002	0.007	0.515	0.002	0.016	0.002	0.024	0.058	0.002	0.185	0.006	0.001	0
	N	18	18	18	18	18	18	18	18	18	18	18	18	18	18	18	18	18	18	18	18	18	18	18	18	18	18	18	18	18	18	18	18	18	18	18	18	18	18	18	18	18	18	18	18	18	18	18	18
Eubacterium	Correlation Coefficient	-0.218	0.106	0.304	-0.119	0.28	-0.162	.550*	-0.067	-.730**	-0.059	.915**	-.657**	-0.063	-0.059	.827**	-0.209	-0.162	.525*	-0.222	-.507*	0.437	.628**	1	-.515*	.845**	.860**	.787**	0.395	.486*	.771**	-0.164	-0.131	-0.16	-0.205	0.189	-.519*	-0.282	0.063	-0.222	-0.323	.591**	0.356	-0.069	0.346	-0.104	-0.304	.670**	-0.288
	Sig. (2-tailed)	0.385	0.675	0.219	0.639	0.261	0.521	0.018	0.791	0.001	0.817	0	0.003	0.804	0.817	0	0.404	0.521	0.025	0.376	0.032	0.07	0.005	.	0.029	0	0	0	0.104	0.041	0	0.515	0.604	0.526	0.414	0.453	0.027	0.257	0.804	0.376	0.191	0.01	0.147	0.785	0.16	0.681	0.219	0.002	0.247
	N	18	18	18	18	18	18	18	18	18	18	18	18	18	18	18	18	18	18	18	18	18	18	18	18	18	18	18	18	18	18	18	18	18	18	18	18	18	18	18	18	18	18	18	18	18	18	18	18
Rikenellaceae_norank	Correlation Coefficient	0.455	-0.313	-0.428	-0.127	-.657**	-0.238	-.738**	-0.084	0.197	-0.247	-.509*	.781**	0.463	.643**	-.494*	.856**	0.1	0.086	.651**	.608**	-.536*	-.684**	-.515*	1	-.637**	-0.408	-0.358	-0.249	0.183	-.511*	0.201	0.205	0.191	0.135	-0.249	.503*	0.16	0.092	0.375	.560*	-0.406	-0.344	-0.082	-0.366	0.183	.655**	-.612**	.550*
	Sig. (2-tailed)	0.058	0.206	0.076	0.616	0.003	0.341	0	0.742	0.433	0.324	0.031	0	0.053	0.004	0.037	0	0.693	0.735	0.003	0.007	0.022	0.002	0.029	.	0.004	0.093	0.145	0.32	0.468	0.03	0.423	0.414	0.448	0.593	0.32	0.034	0.526	0.717	0.126	0.016	0.095	0.163	0.748	0.135	0.468	0.003	0.007	0.018
	N	18	18	18	18	18	18	18	18	18	18	18	18	18	18	18	18	18	18	18	18	18	18	18	18	18	18	18	18	18	18	18	18	18	18	18	18	18	18	18	18	18	18	18	18	18	18	18	18
Intestinibaculum	Correlation Coefficient	-0.395	0.428	0.3	0.133	0.453	-0.133	.616**	0.075	-.701**	0.29	.862**	-.835**	-0.129	-0.267	.792**	-0.282	-0.09	0.331	-0.342	-.490*	0.439	.829**	.845**	-.637**	1	.730**	.864**	0.439	0.329	.752**	-.472*	-0.445	-0.426	-0.453	.474*	-.585*	-.486*	0.148	-.517*	-0.377	.779**	0.389	0.193	.674**	-0.121	-.519*	.779**	-0.459
	Sig. (2-tailed)	0.104	0.076	0.226	0.598	0.059	0.598	0.006	0.766	0.001	0.243	0	0	0.61	0.284	0	0.257	0.723	0.179	0.165	0.039	0.069	0	0	0.004	.	0.001	0	0.069	0.182	0	0.048	0.064	0.078	0.059	0.047	0.011	0.041	0.559	0.028	0.123	0	0.111	0.443	0.002	0.633	0.027	0	0.055
	N	18	18	18	18	18	18	18	18	18	18	18	18	18	18	18	18	18	18	18	18	18	18	18	18	18	18	18	18	18	18	18	18	18	18	18	18	18	18	18	18	18	18	18	18	18	18	18	18
Clostridium	Correlation Coefficient	0.046	-0.156	0.022	-0.298	0.154	-0.251	0.416	-0.214	-.721**	-0.162	.868**	-.482*	-0.055	-0.059	.752**	-0.108	-0.271	.480*	-0.185	-0.236	0.36	.488*	.860**	-0.408	.730**	1	.740**	.474*	.540*	.847**	-0.135	0.069	0.009	-0.003	0.044	-0.432	-0.232	0.046	-0.073	-0.294	.476*	0.344	-0.282	0.251	-0.17	-0.158	.614**	-0.197
	Sig. (2-tailed)	0.855	0.537	0.932	0.229	0.542	0.316	0.086	0.395	0.001	0.521	0	0.043	0.829	0.817	0	0.669	0.276	0.044	0.463	0.345	0.142	0.04	0	0.093	0.001	.	0	0.047	0.021	0	0.593	0.785	0.971	0.99	0.861	0.073	0.354	0.855	0.773	0.236	0.046	0.163	0.257	0.316	0.499	0.531	0.007	0.433
	N	18	18	18	18	18	18	18	18	18	18	18	18	18	18	18	18	18	18	18	18	18	18	18	18	18	18	18	18	18	18	18	18	18	18	18	18	18	18	18	18	18	18	18	18	18	18	18	18
Erysipelotrichaceae_norank	Correlation Coefficient	-0.253	0.249	0.183	-0.007	0.323	-0.247	0.41	0.032	-.845**	0.174	.870**	-.587*	-0.084	-0.02	.754**	0.013	-0.146	.527*	-0.055	-0.267	0.428	.577*	.787**	-0.358	.864**	.740**	1	0.461	.645**	.748**	-0.321	-0.335	-0.191	-0.41	0.245	-0.35	-0.416	0.232	-0.329	-0.123	.653**	0.131	0.046	.591**	-0.112	-0.201	.556*	-0.152
	Sig. (2-tailed)	0.311	0.32	0.468	0.977	0.191	0.324	0.091	0.9	0	0.489	0	0.01	0.742	0.938	0	0.958	0.565	0.025	0.829	0.284	0.076	0.012	0	0.145	0	0	.	0.054	0.004	0	0.194	0.174	0.448	0.091	0.328	0.155	0.086	0.354	0.182	0.627	0.003	0.604	0.855	0.01	0.657	0.423	0.017	0.548
	N	18	18	18	18	18	18	18	18	18	18	18	18	18	18	18	18	18	18	18	18	18	18	18	18	18	18	18	18	18	18	18	18	18	18	18	18	18	18	18	18	18	18	18	18	18	18	18	18
Butyrivibrio	Correlation Coefficient	-0.036	-0.152	0.203	-0.028	0.075	-0.304	0.117	0.115	-.503*	-0.282	.595**	-0.102	-0.302	-0.185	0.455	0.015	0.29	0.011	-0.172	-0.418	0.168	0.286	0.395	-0.249	0.439	.474*	0.461	1	0.385	0.261	-0.214	0.028	-0.073	0.106	0.106	-0.174	-0.067	0.096	-0.003	-0.183	0.373	0.03	0.123	0.317	0.273	-0.335	0.247	-0.282
	Sig. (2-tailed)	0.887	0.548	0.418	0.913	0.766	0.219	0.645	0.651	0.034	0.257	0.009	0.687	0.223	0.463	0.058	0.951	0.243	0.964	0.494	0.084	0.505	0.25	0.104	0.32	0.069	0.047	0.054	.	0.115	0.295	0.395	0.913	0.773	0.675	0.675	0.489	0.791	0.705	0.99	0.468	0.128	0.906	0.627	0.2	0.272	0.174	0.324	0.257
	N	18	18	18	18	18	18	18	18	18	18	18	18	18	18	18	18	18	18	18	18	18	18	18	18	18	18	18	18	18	18	18	18	18	18	18	18	18	18	18	18	18	18	18	18	18	18	18	18
Firmicutes_norank	Correlation Coefficient	0.119	-0.257	0.032	-0.267	-0.323	-0.191	0.024	-0.069	-.686**	-0.193	.567*	0.024	0.156	.509*	.515*	.534*	-0.057	.684**	0.447	0.088	0.179	0.001	.486*	0.183	0.329	.540*	.645**	0.385	1	0.416	0.16	0.133	0.23	-0.164	-0.222	0.201	-0.1	0.038	0.24	0.377	0.166	-0.15	-0.191	0.026	0.174	0.259	0.057	0.321
	Sig. (2-tailed)	0.639	0.303	0.9	0.284	0.191	0.448	0.926	0.785	0.002	0.443	0.014	0.926	0.537	0.031	0.029	0.023	0.823	0.002	0.063	0.729	0.478	0.997	0.041	0.468	0.182	0.021	0.004	0.115	.	0.086	0.526	0.598	0.358	0.515	0.376	0.423	0.693	0.88	0.336	0.123	0.51	0.553	0.448	0.919	0.489	0.299	0.823	0.194
	N	18	18	18	18	18	18	18	18	18	18	18	18	18	18	18	18	18	18	18	18	18	18	18	18	18	18	18	18	18	18	18	18	18	18	18	18	18	18	18	18	18	18	18	18	18	18	18	18
Oribacterium	Correlation Coefficient	-0.123	0.137	0.055	-0.24	0.315	-0.119	.583*	-0.09	-.635**	0.243	.804**	-.649**	-0.168	-0.245	.666**	-0.199	-.513*	0.43	-0.366	-0.187	0.298	.616**	.771**	-.511*	.752**	.847**	.748**	0.261	0.416	1	-0.117	-0.046	-0.009	-0.148	0.086	-.486*	-0.352	0.011	-0.148	-0.381	.480*	0.187	-0.243	0.323	-0.391	-0.207	.620**	-0.162
	Sig. (2-tailed)	0.627	0.587	0.829	0.336	0.203	0.639	0.011	0.723	0.005	0.332	0	0.004	0.505	0.328	0.003	0.428	0.03	0.075	0.135	0.458	0.229	0.006	0	0.03	0	0	0	0.295	0.086	.	0.645	0.855	0.971	0.559	0.735	0.041	0.152	0.964	0.559	0.119	0.044	0.458	0.332	0.191	0.108	0.409	0.006	0.521
	N	18	18	18	18	18	18	18	18	18	18	18	18	18	18	18	18	18	18	18	18	18	18	18	18	18	18	18	18	18	18	18	18	18	18	18	18	18	18	18	18	18	18	18	18	18	18	18	18
Stylonychia	Correlation Coefficient	0.253	-.546*	-0.125	-.525*	-0.265	0.449	-0.156	-0.348	0.253	-0.309	-0.164	.488*	0.406	0.331	-0.009	0.207	0.026	0.205	0.408	0.335	-0.255	-.513*	-0.164	0.201	-.472*	-0.135	-0.321	-0.214	0.16	-0.117	1	.814**	.843**	.618**	-.769**	.560*	.567*	-.674**	.822**	0.232	-.651**	-0.416	-.651**	-.765**	0.288	.624**	-0.412	.575*
	Sig. (2-tailed)	0.311	0.019	0.622	0.025	0.287	0.062	0.537	0.157	0.311	0.213	0.515	0.04	0.095	0.179	0.971	0.409	0.919	0.414	0.093	0.174	0.307	0.03	0.515	0.423	0.048	0.593	0.194	0.395	0.526	0.645	.	0	0	0.006	0	0.016	0.014	0.002	0	0.354	0.003	0.086	0.003	0	0.247	0.006	0.09	0.013
	N	18	18	18	18	18	18	18	18	18	18	18	18	18	18	18	18	18	18	18	18	18	18	18	18	18	18	18	18	18	18	18	18	18	18	18	18	18	18	18	18	18	18	18	18	18	18	18	18
Stentor	Correlation Coefficient	.662**	-.833**	-0.385	-.827**	-0.34	0.036	-0.271	-.593**	0.197	-0.441	-0.092	.511*	0.278	0.117	-0.011	0.191	-0.092	0.127	0.329	0.416	-0.273	-.567*	-0.131	0.205	-0.445	0.069	-0.335	0.028	0.133	-0.046	.814**	1	.818**	.775**	-.777**	0.463	.492*	-.655**	.847**	0.23	-.501*	-0.373	-.767**	-.651**	0.232	.536*	-0.286	.521*
	Sig. (2-tailed)	0.003	0	0.115	0	0.168	0.887	0.276	0.009	0.433	0.067	0.717	0.03	0.265	0.645	0.964	0.448	0.717	0.616	0.182	0.086	0.272	0.014	0.604	0.414	0.064	0.785	0.174	0.913	0.598	0.855	0	.	0	0	0	0.053	0.038	0.003	0	0.358	0.034	0.128	0	0.003	0.354	0.022	0.25	0.027
	N	18	18	18	18	18	18	18	18	18	18	18	18	18	18	18	18	18	18	18	18	18	18	18	18	18	18	18	18	18	18	18	18	18	18	18	18	18	18	18	18	18	18	18	18	18	18	18	18
Tetrahymena	Correlation Coefficient	0.43	-.606**	-0.364	-.699**	-0.23	0.313	-0.24	-.540*	0.176	-0.35	-0.112	0.461	0.207	0.28	-0.024	0.209	-0.09	0.34	0.393	0.451	-0.11	-.581*	-0.16	0.191	-0.426	0.009	-0.191	-0.073	0.23	-0.009	.843**	.818**	1	.705**	-.901**	.573*	.581*	-.587*	.868**	0.381	-.686**	-.546*	-.856**	-.686**	0.22	.579*	-.490*	.585*
	Sig. (2-tailed)	0.075	0.008	0.137	0.001	0.358	0.206	0.336	0.021	0.484	0.155	0.657	0.054	0.409	0.261	0.926	0.404	0.723	0.168	0.106	0.06	0.663	0.011	0.526	0.448	0.078	0.971	0.448	0.773	0.358	0.971	0	0	.	0.001	0	0.013	0.011	0.01	0	0.119	0.002	0.019	0	0.002	0.381	0.012	0.039	0.011
	N	18	18	18	18	18	18	18	18	18	18	18	18	18	18	18	18	18	18	18	18	18	18	18	18	18	18	18	18	18	18	18	18	18	18	18	18	18	18	18	18	18	18	18	18	18	18	18	18
Paramecium	Correlation Coefficient	0.385	-.546*	-0.193	-.531*	-0.174	0.084	-0.129	-0.313	0.284	-.562*	-0.104	0.467	0.065	0.055	-0.079	0.032	0.172	0.038	0.051	0.288	-0.181	-.496*	-0.205	0.135	-0.453	-0.003	-0.41	0.106	-0.164	-0.148	.618**	.775**	.705**	1	-.602**	0.267	.779**	-0.401	.748**	-0.063	-.490*	-0.216	-.717**	-.583*	0.247	0.302	-0.236	0.377
	Sig. (2-tailed)	0.115	0.019	0.443	0.023	0.489	0.742	0.61	0.206	0.254	0.015	0.681	0.05	0.798	0.829	0.754	0.9	0.494	0.88	0.842	0.247	0.473	0.036	0.414	0.593	0.059	0.99	0.091	0.675	0.515	0.559	0.006	0	0.001	.	0.008	0.284	0	0.099	0	0.804	0.039	0.39	0.001	0.011	0.324	0.223	0.345	0.123
	N	18	18	18	18	18	18	18	18	18	18	18	18	18	18	18	18	18	18	18	18	18	18	18	18	18	18	18	18	18	18	18	18	18	18	18	18	18	18	18	18	18	18	18	18	18	18	18	18
Piromyces	Correlation Coefficient	-0.453	.616**	0.286	.666**	0.428	-0.141	0.282	0.434	-0.158	0.465	0.193	-.515*	-0.212	-0.377	0.03	-0.261	-0.018	-0.335	-0.441	-0.412	0.148	.662**	0.189	-0.249	.474*	0.044	0.245	0.106	-0.222	0.086	-.769**	-.777**	-.901**	-.602**	1	-.717**	-.509*	0.445	-.851**	-.488*	.703**	.695**	.800**	.711**	-0.253	-.612**	.511*	-.564*
	Sig. (2-tailed)	0.059	0.006	0.25	0.003	0.076	0.576	0.257	0.072	0.531	0.052	0.443	0.029	0.399	0.123	0.906	0.295	0.945	0.174	0.067	0.09	0.559	0.003	0.453	0.32	0.047	0.861	0.328	0.675	0.376	0.735	0	0	0	0.008	.	0.001	0.031	0.064	0	0.04	0.001	0.001	0	0.001	0.311	0.007	0.03	0.015
	N	18	18	18	18	18	18	18	18	18	18	18	18	18	18	18	18	18	18	18	18	18	18	18	18	18	18	18	18	18	18	18	18	18	18	18	18	18	18	18	18	18	18	18	18	18	18	18	18
Halteria	Correlation Coefficient	0.329	-0.445	-0.168	-0.259	-.606**	0.16	-0.395	-0.158	0.222	-0.348	-0.443	.618**	0.441	.591**	-0.133	.494*	0.412	0.16	.690**	.474*	-0.335	-.682**	-.519*	.503*	-.585*	-0.432	-0.35	-0.174	0.201	-.486*	.560*	0.463	.573*	0.267	-.717**	1	0.366	-0.216	.556*	.783**	-.606**	-.641**	-0.354	-.527*	0.354	.713**	-.645**	.498*
	Sig. (2-tailed)	0.182	0.064	0.505	0.299	0.008	0.526	0.104	0.531	0.376	0.157	0.066	0.006	0.067	0.01	0.598	0.037	0.09	0.526	0.002	0.047	0.174	0.002	0.027	0.034	0.011	0.073	0.155	0.489	0.423	0.041	0.016	0.053	0.013	0.284	0.001	.	0.135	0.39	0.017	0	0.008	0.004	0.15	0.025	0.15	0.001	0.004	0.035
	N	18	18	18	18	18	18	18	18	18	18	18	18	18	18	18	18	18	18	18	18	18	18	18	18	18	18	18	18	18	18	18	18	18	18	18	18	18	18	18	18	18	18	18	18	18	18	18	18
Pseudocohnilembus	Correlation Coefficient	0.123	-0.257	-0.018	-0.234	-0.292	0.222	-0.115	-0.094	0.346	-0.457	-0.205	0.428	0.055	0.267	-0.141	0.075	0.404	0.133	0.11	0.307	0.158	-.614**	-0.282	0.16	-.486*	-0.232	-0.416	-0.067	-0.1	-0.352	.567*	.492*	.581*	.779**	-.509*	0.366	1	-0.226	.664**	0.067	-.488*	-0.152	-.560*	-.608**	0.439	0.226	-0.317	.567*
	Sig. (2-tailed)	0.627	0.303	0.945	0.349	0.24	0.376	0.651	0.711	0.16	0.056	0.414	0.076	0.829	0.284	0.576	0.766	0.097	0.598	0.663	0.216	0.531	0.007	0.257	0.526	0.041	0.354	0.086	0.791	0.693	0.152	0.014	0.038	0.011	0	0.031	0.135	.	0.367	0.003	0.791	0.04	0.548	0.016	0.007	0.069	0.367	0.2	0.014
	N	18	18	18	18	18	18	18	18	18	18	18	18	18	18	18	18	18	18	18	18	18	18	18	18	18	18	18	18	18	18	18	18	18	18	18	18	18	18	18	18	18	18	18	18	18	18	18	18
Kluyveromyces	Correlation Coefficient	-0.311	0.395	0.307	.531*	0.061	-0.451	0.185	.589*	-0.426	0.02	0.117	-0.106	-0.267	0.16	0.015	0.057	0.17	0.067	-0.265	-0.247	0.199	0.164	0.063	0.092	0.148	0.046	0.232	0.096	0.038	0.011	-.674**	-.655**	-.587*	-0.401	0.445	-0.216	-0.226	1	-.600**	-0.117	0.313	0.162	.492*	0.311	-0.397	-0.139	0.131	-0.313
	Sig. (2-tailed)	0.21	0.104	0.216	0.023	0.81	0.06	0.463	0.01	0.078	0.938	0.645	0.675	0.284	0.526	0.951	0.823	0.499	0.791	0.287	0.324	0.428	0.515	0.804	0.717	0.559	0.855	0.354	0.705	0.88	0.964	0.002	0.003	0.01	0.099	0.064	0.39	0.367	.	0.009	0.645	0.206	0.521	0.038	0.21	0.103	0.581	0.604	0.206
	N	18	18	18	18	18	18	18	18	18	18	18	18	18	18	18	18	18	18	18	18	18	18	18	18	18	18	18	18	18	18	18	18	18	18	18	18	18	18	18	18	18	18	18	18	18	18	18	18
Ichthyophthirius	Correlation Coefficient	.490*	-.618**	-0.296	-.666**	-.519*	0.125	-0.36	-0.379	0.257	-.480*	-0.187	.606**	0.203	0.34	-0.133	0.383	0.024	0.259	0.408	0.465	-0.245	-.682**	-0.222	0.375	-.517*	-0.073	-0.329	-0.003	0.24	-0.148	.822**	.847**	.868**	.748**	-.851**	.556*	.664**	-.600**	1	0.321	-.631**	-.542*	-.771**	-.713**	.490*	.482*	-0.439	.701**
	Sig. (2-tailed)	0.039	0.006	0.233	0.003	0.027	0.622	0.142	0.121	0.303	0.044	0.458	0.008	0.418	0.168	0.598	0.117	0.926	0.299	0.093	0.052	0.328	0.002	0.376	0.126	0.028	0.773	0.182	0.99	0.336	0.559	0	0	0	0	0	0.017	0.003	0.009	.	0.194	0.005	0.02	0	0.001	0.039	0.043	0.069	0.001
	N	18	18	18	18	18	18	18	18	18	18	18	18	18	18	18	18	18	18	18	18	18	18	18	18	18	18	18	18	18	18	18	18	18	18	18	18	18	18	18	18	18	18	18	18	18	18	18	18
Entodinium	Correlation Coefficient	0.422	-0.342	-0.344	-0.273	-.564*	-0.005	-.503*	-0.356	0.117	-0.185	-0.335	0.422	0.354	.571*	-0.146	.587*	0.156	0.307	.818**	.517*	-0.119	-.558*	-0.323	.560*	-0.377	-0.294	-0.123	-0.183	0.377	-0.381	0.232	0.23	0.381	-0.063	-.488*	.783**	0.067	-0.117	0.321	1	-0.373	-.480*	-0.218	-0.22	0.183	.548*	-.635**	0.463
	Sig. (2-tailed)	0.081	0.165	0.163	0.272	0.015	0.984	0.034	0.147	0.645	0.463	0.174	0.081	0.15	0.013	0.565	0.01	0.537	0.216	0	0.028	0.639	0.016	0.191	0.016	0.123	0.236	0.627	0.468	0.123	0.119	0.354	0.358	0.119	0.804	0.04	0	0.791	0.645	0.194	.	0.128	0.044	0.385	0.381	0.468	0.019	0.005	0.053
	N	18	18	18	18	18	18	18	18	18	18	18	18	18	18	18	18	18	18	18	18	18	18	18	18	18	18	18	18	18	18	18	18	18	18	18	18	18	18	18	18	18	18	18	18	18	18	18	18
Neocallimastix	Correlation Coefficient	-0.158	0.348	0.257	0.193	0.267	-.505*	0.412	0.201	-.513*	0.261	.641**	-.734**	-0.228	-0.408	.507*	-0.251	-0.086	0.009	-0.368	-0.397	0.29	.688**	.591**	-0.406	.779**	.476*	.653**	0.373	0.166	.480*	-.651**	-.501*	-.686**	-.490*	.703**	-.606**	-.488*	0.313	-.631**	-0.373	1	.527*	0.406	.858**	-0.096	-.542*	.825**	-0.348
	Sig. (2-tailed)	0.531	0.157	0.303	0.443	0.284	0.033	0.09	0.423	0.03	0.295	0.004	0.001	0.363	0.093	0.032	0.316	0.735	0.971	0.132	0.103	0.243	0.002	0.01	0.095	0	0.046	0.003	0.128	0.51	0.044	0.003	0.034	0.002	0.039	0.001	0.008	0.04	0.206	0.005	0.128	.	0.025	0.095	0	0.705	0.02	0	0.157
	N	18	18	18	18	18	18	18	18	18	18	18	18	18	18	18	18	18	18	18	18	18	18	18	18	18	18	18	18	18	18	18	18	18	18	18	18	18	18	18	18	18	18	18	18	18	18	18	18
Streblomastix	Correlation Coefficient	-0.22	0.179	0.164	0.395	0.214	0.059	0.288	0.094	-0.03	0.032	0.267	-.492*	-0.063	-0.251	0.179	-0.401	-0.036	-0.238	-0.35	-0.321	0.325	.529*	0.356	-0.344	0.389	0.344	0.131	0.03	-0.15	0.187	-0.416	-0.373	-.546*	-0.216	.695**	-.641**	-0.152	0.162	-.542*	-.480*	.527*	1	0.344	0.366	-0.179	-0.437	.523*	-0.418
	Sig. (2-tailed)	0.381	0.478	0.515	0.104	0.395	0.817	0.247	0.711	0.906	0.9	0.284	0.038	0.804	0.316	0.478	0.099	0.887	0.341	0.155	0.194	0.188	0.024	0.147	0.163	0.111	0.163	0.604	0.906	0.553	0.458	0.086	0.128	0.019	0.39	0.001	0.004	0.548	0.521	0.02	0.044	0.025	.	0.163	0.135	0.478	0.07	0.026	0.084
	N	18	18	18	18	18	18	18	18	18	18	18	18	18	18	18	18	18	18	18	18	18	18	18	18	18	18	18	18	18	18	18	18	18	18	18	18	18	18	18	18	18	18	18	18	18	18	18	18
Monosporascus	Correlation Coefficient	-.531*	.536*	0.439	.816**	0.257	-0.051	0.084	.624**	-0.049	0.342	-0.084	-0.203	-0.22	-0.197	-0.162	-0.125	0.189	-.478*	-0.226	-.494*	-0.007	0.455	-0.069	-0.082	0.193	-0.282	0.046	0.123	-0.191	-0.243	-.651**	-.767**	-.856**	-.717**	.800**	-0.354	-.560*	.492*	-.771**	-0.218	0.406	0.344	1	.531*	-0.146	-0.461	0.127	-.581*
	Sig. (2-tailed)	0.023	0.022	0.069	0	0.303	0.842	0.742	0.006	0.848	0.165	0.742	0.418	0.381	0.433	0.521	0.622	0.453	0.045	0.367	0.037	0.977	0.058	0.785	0.748	0.443	0.257	0.855	0.627	0.448	0.332	0.003	0	0	0.001	0	0.15	0.016	0.038	0	0.385	0.095	0.163	.	0.023	0.565	0.054	0.616	0.011
	N	18	18	18	18	18	18	18	18	18	18	18	18	18	18	18	18	18	18	18	18	18	18	18	18	18	18	18	18	18	18	18	18	18	18	18	18	18	18	18	18	18	18	18	18	18	18	18	18
Anaeromyces	Correlation Coefficient	-0.265	.484*	0.222	0.352	0.408	-0.362	0.282	0.238	-0.321	0.358	0.42	-.668**	-0.377	-.494*	0.271	-0.267	-0.102	-0.16	-0.251	-0.315	0.253	.680**	0.346	-0.366	.674**	0.251	.591**	0.317	0.026	0.323	-.765**	-.651**	-.686**	-.583*	.711**	-.527*	-.608**	0.311	-.713**	-0.22	.858**	0.366	.531*	1	-0.187	-.600**	.575*	-0.418
	Sig. (2-tailed)	0.287	0.042	0.376	0.152	0.093	0.14	0.257	0.341	0.194	0.145	0.083	0.002	0.123	0.037	0.276	0.284	0.687	0.526	0.316	0.203	0.311	0.002	0.16	0.135	0.002	0.316	0.01	0.2	0.919	0.191	0	0.003	0.002	0.011	0.001	0.025	0.007	0.21	0.001	0.381	0	0.135	0.023	.	0.458	0.009	0.013	0.084
	N	18	18	18	18	18	18	18	18	18	18	18	18	18	18	18	18	18	18	18	18	18	18	18	18	18	18	18	18	18	18	18	18	18	18	18	18	18	18	18	18	18	18	18	18	18	18	18	18
Plasmodium	Correlation Coefficient	0.139	-0.207	0.022	-0.102	-0.445	0.036	-0.331	-0.04	0.148	-0.379	-0.086	0.271	0.214	0.253	0.034	0.236	.527*	0.036	0.29	-0.003	-0.096	-0.327	-0.104	0.183	-0.121	-0.17	-0.112	0.273	0.174	-0.391	0.288	0.232	0.22	0.247	-0.253	0.354	0.439	-0.397	.490*	0.183	-0.096	-0.179	-0.146	-0.187	1	-0.003	-0.059	0.307
	Sig. (2-tailed)	0.581	0.409	0.932	0.687	0.064	0.887	0.179	0.874	0.559	0.121	0.735	0.276	0.395	0.311	0.893	0.345	0.025	0.887	0.243	0.99	0.705	0.185	0.681	0.468	0.633	0.499	0.657	0.272	0.489	0.108	0.247	0.354	0.381	0.324	0.311	0.15	0.069	0.103	0.039	0.468	0.705	0.478	0.565	0.458	.	0.99	0.817	0.216
	N	18	18	18	18	18	18	18	18	18	18	18	18	18	18	18	18	18	18	18	18	18	18	18	18	18	18	18	18	18	18	18	18	18	18	18	18	18	18	18	18	18	18	18	18	18	18	18	18
Vitrella	Correlation Coefficient	0.455	-.552*	-0.422	-0.412	-0.439	0.046	-0.447	-0.358	0.022	-0.263	-0.282	.643**	.709**	.647**	-0.084	.608**	0.055	0.28	.666**	.585*	-0.443	-.624**	-0.304	.655**	-.519*	-0.158	-0.201	-0.335	0.259	-0.207	.624**	.536*	.579*	0.302	-.612**	.713**	0.226	-0.139	.482*	.548*	-.542*	-0.437	-0.461	-.600**	-0.003	1	-.531*	.546*
	Sig. (2-tailed)	0.058	0.018	0.081	0.09	0.069	0.855	0.063	0.145	0.932	0.291	0.257	0.004	0.001	0.004	0.742	0.007	0.829	0.261	0.003	0.011	0.066	0.006	0.219	0.003	0.027	0.531	0.423	0.174	0.299	0.409	0.006	0.022	0.012	0.223	0.007	0.001	0.367	0.581	0.043	0.019	0.02	0.07	0.054	0.009	0.99	.	0.023	0.019
	N	18	18	18	18	18	18	18	18	18	18	18	18	18	18	18	18	18	18	18	18	18	18	18	18	18	18	18	18	18	18	18	18	18	18	18	18	18	18	18	18	18	18	18	18	18	18	18	18
Acanthamoeba	Correlation Coefficient	-0.199	0.282	0.329	0.046	0.35	-0.323	.651**	0.17	-.511*	0.185	.684**	-.763**	-0.17	-0.414	.620**	-0.453	-0.137	0.121	-.550*	-0.451	0.24	.707**	.670**	-.612**	.779**	.614**	.556*	0.247	0.057	.620**	-0.412	-0.286	-.490*	-0.236	.511*	-.645**	-0.317	0.131	-0.439	-.635**	.825**	.523*	0.127	.575*	-0.059	-.531*	1	-0.393
	Sig. (2-tailed)	0.428	0.257	0.182	0.855	0.155	0.191	0.003	0.499	0.03	0.463	0.002	0	0.499	0.088	0.006	0.059	0.587	0.633	0.018	0.06	0.336	0.001	0.002	0.007	0	0.007	0.017	0.324	0.823	0.006	0.09	0.25	0.039	0.345	0.03	0.004	0.2	0.604	0.069	0.005	0	0.026	0.616	0.013	0.817	0.023	.	0.106
	N	18	18	18	18	18	18	18	18	18	18	18	18	18	18	18	18	18	18	18	18	18	18	18	18	18	18	18	18	18	18	18	18	18	18	18	18	18	18	18	18	18	18	18	18	18	18	18	18
Naegleria	Correlation Coefficient	.470*	-0.352	-0.43	-.521*	-.517*	-0.09	-0.459	-0.346	0.203	-0.115	-0.224	.509*	0.273	0.385	-0.234	.558*	-0.092	0.311	.548*	.785**	0.015	-.746**	-0.288	.550*	-0.459	-0.197	-0.152	-0.282	0.321	-0.162	.575*	.521*	.585*	0.377	-.564*	.498*	.567*	-0.313	.701**	0.463	-0.348	-0.418	-.581*	-0.418	0.307	.546*	-0.393	1
	Sig. (2-tailed)	0.049	0.152	0.075	0.027	0.028	0.723	0.055	0.16	0.418	0.651	0.372	0.031	0.272	0.115	0.349	0.016	0.717	0.21	0.019	0	0.951	0	0.247	0.018	0.055	0.433	0.548	0.257	0.194	0.521	0.013	0.027	0.011	0.123	0.015	0.035	0.014	0.206	0.001	0.053	0.157	0.084	0.011	0.084	0.216	0.019	0.106	.
	N	18	18	18	18	18	18	18	18	18	18	18	18	18	18	18	18	18	18	18	18	18	18	18	18	18	18	18	18	18	18	18	18	18	18	18	18	18	18	18	18	18	18	18	18	18	18	18	18
Tritrichomonas	Correlation Coefficient	-0.259	0.327	0.337	.577*	-0.094	-.470*	-0.034	.684**	-0.214	0.022	-0.061	0.03	-0.148	0.061	-0.15	0.141	0.185	-0.271	-0.245	-0.375	-0.23	0.176	-0.059	0.249	0.013	-0.183	0.034	0.123	-0.082	-0.158	-.546*	-.575*	-.690**	-0.455	.492*	-0.189	-0.383	.763**	-.515*	-0.199	0.323	0.075	.699**	0.294	-0.17	-0.11	0.086	-0.34
	Sig. (2-tailed)	0.299	0.185	0.171	0.012	0.711	0.049	0.893	0.002	0.395	0.932	0.81	0.906	0.559	0.81	0.553	0.576	0.463	0.276	0.328	0.126	0.358	0.484	0.817	0.32	0.958	0.468	0.893	0.627	0.748	0.531	0.019	0.013	0.002	0.058	0.038	0.453	0.117	0	0.029	0.428	0.191	0.766	0.001	0.236	0.499	0.663	0.735	0.168
	N	18	18	18	18	18	18	18	18	18	18	18	18	18	18	18	18	18	18	18	18	18	18	18	18	18	18	18	18	18	18	18	18	18	18	18	18	18	18	18	18	18	18	18	18	18	18	18	18
Podoviridae_norank	Correlation Coefficient	0.115	-0.137	-0.02	-0.115	-0.193	0.373	-0.028	-0.179	.680**	-0.292	-0.457	0.174	-0.049	-0.015	-0.298	-0.226	0.216	-0.146	0.141	0.323	0.071	-0.366	-0.416	-0.042	-0.451	-0.35	-.608**	-0.373	-0.437	-0.418	0.311	0.335	0.34	.517*	-0.333	0.294	.610**	-0.406	0.385	0.168	-0.43	0.026	-0.383	-0.325	0.216	-0.046	-0.236	0.247
	Sig. (2-tailed)	0.651	0.587	0.938	0.651	0.443	0.128	0.913	0.478	0.002	0.24	0.056	0.489	0.848	0.951	0.229	0.367	0.39	0.565	0.576	0.191	0.779	0.135	0.086	0.868	0.06	0.155	0.007	0.128	0.07	0.084	0.21	0.174	0.168	0.028	0.176	0.236	0.007	0.095	0.115	0.505	0.075	0.919	0.117	0.188	0.39	0.855	0.345	0.324
	N	18	18	18	18	18	18	18	18	18	18	18	18	18	18	18	18	18	18	18	18	18	18	18	18	18	18	18	18	18	18	18	18	18	18	18	18	18	18	18	18	18	18	18	18	18	18	18	18
Siphoviridae_norank	Correlation Coefficient	-0.22	0.108	0.216	0.055	-0.038	-0.022	0.179	0.009	-0.447	0.061	.476*	-0.329	0.011	0.088	.544*	0.071	0.146	0.296	0.282	-0.094	.472*	0.271	0.439	-0.311	.571*	0.387	.628**	0.342	.581*	0.321	-0.131	-0.187	-0.129	-0.457	0.007	0.088	-0.276	-0.065	-0.121	0.222	0.364	-0.024	0.108	0.389	0.261	-0.193	0.276	0.02
	Sig. (2-tailed)	0.381	0.669	0.39	0.829	0.88	0.932	0.478	0.971	0.063	0.81	0.046	0.182	0.964	0.729	0.02	0.779	0.565	0.233	0.257	0.711	0.048	0.276	0.069	0.21	0.013	0.113	0.005	0.165	0.011	0.194	0.604	0.458	0.61	0.056	0.977	0.729	0.268	0.798	0.633	0.376	0.137	0.926	0.669	0.111	0.295	0.443	0.268	0.938
	N	18	18	18	18	18	18	18	18	18	18	18	18	18	18	18	18	18	18	18	18	18	18	18	18	18	18	18	18	18	18	18	18	18	18	18	18	18	18	18	18	18	18	18	18	18	18	18	18
Virus_norank	Correlation Coefficient	0.119	-0.158	-0.117	0.172	-0.247	0.069	-.643**	0.154	.513*	0.02	-.684**	.678**	0.102	0.086	-.692**	0.348	0.162	-.540*	0.327	0.205	-.472*	-.501*	-.719**	.573*	-.699**	-.787**	-.560*	-0.129	-0.205	-.723**	0.238	0.106	0.042	0.001	-0.075	0.406	0.069	-0.094	0.185	0.282	-0.41	-0.373	0.34	-0.243	0.207	0.315	-.668**	0.261
	Sig. (2-tailed)	0.639	0.531	0.645	0.494	0.324	0.785	0.004	0.542	0.03	0.938	0.002	0.002	0.687	0.735	0.001	0.157	0.521	0.021	0.185	0.414	0.048	0.034	0.001	0.013	0.001	0	0.016	0.61	0.414	0.001	0.341	0.675	0.868	0.997	0.766	0.095	0.785	0.711	0.463	0.257	0.091	0.128	0.168	0.332	0.409	0.203	0.002	0.295
	N	18	18	18	18	18	18	18	18	18	18	18	18	18	18	18	18	18	18	18	18	18	18	18	18	18	18	18	18	18	18	18	18	18	18	18	18	18	18	18	18	18	18	18	18	18	18	18	18
Cequinquevirus	Correlation Coefficient	-0.333	0.401	0.199	0.319	0.209	-0.158	0.447	0.358	-.478*	0.251	.598**	-.517*	-0.255	-0.263	0.41	-0.073	-0.049	0.007	-.546*	-0.362	0.121	.692**	0.445	-0.311	.645**	.517*	.519*	.558*	0.183	.585*	-.517*	-0.43	-0.459	-0.228	.587*	-.589*	-0.317	0.337	-0.426	-.513*	.612**	0.453	0.309	.503*	-0.185	-.480*	.536*	-0.437
	Sig. (2-tailed)	0.176	0.099	0.428	0.197	0.404	0.531	0.063	0.145	0.045	0.316	0.009	0.028	0.307	0.291	0.091	0.773	0.848	0.977	0.019	0.14	0.633	0.001	0.064	0.21	0.004	0.028	0.027	0.016	0.468	0.011	0.028	0.075	0.055	0.363	0.01	0.01	0.2	0.171	0.078	0.03	0.007	0.059	0.213	0.034	0.463	0.044	0.022	0.07
	N	18	18	18	18	18	18	18	18	18	18	18	18	18	18	18	18	18	18	18	18	18	18	18	18	18	18	18	18	18	18	18	18	18	18	18	18	18	18	18	18	18	18	18	18	18	18	18	18
Myoviridae_norank	Correlation Coefficient	0.082	-0.026	-0.086	-0.207	0.358	-0.28	0.224	-0.16	-0.377	0.133	0.255	-0.181	0.013	-0.106	0.176	-0.174	-0.368	0.203	-0.364	-0.263	-0.007	0.181	0.37	-0.135	0.174	0.311	0.143	-0.073	-0.098	0.36	-0.133	-0.003	-0.09	-0.051	0.065	-0.354	-0.294	0.342	-0.278	-0.261	0.09	0.032	-0.04	-0.084	-.641**	0.115	0.17	-0.323
	Sig. (2-tailed)	0.748	0.919	0.735	0.409	0.145	0.261	0.372	0.526	0.123	0.598	0.307	0.473	0.958	0.675	0.484	0.489	0.132	0.418	0.137	0.291	0.977	0.473	0.13	0.593	0.489	0.21	0.57	0.773	0.699	0.142	0.598	0.99	0.723	0.842	0.798	0.15	0.236	0.165	0.265	0.295	0.723	0.9	0.874	0.742	0.004	0.651	0.499	0.191
	N	18	18	18	18	18	18	18	18	18	18	18	18	18	18	18	18	18	18	18	18	18	18	18	18	18	18	18	18	18	18	18	18	18	18	18	18	18	18	18	18	18	18	18	18	18	18	18	18
Ithacavirus	Correlation Coefficient	-0.096	0.075	0.115	-0.131	0.267	-0.183	.498*	-0.183	-.587*	-0.084	.738**	-.633**	-0.046	-0.028	.672**	-0.315	-0.205	.517*	-0.263	-0.292	.591**	0.453	.847**	-.480*	.692**	.818**	.635**	0.115	0.296	.678**	-0.238	-0.156	-0.137	-0.108	0.179	-.515*	-0.098	0.209	-0.278	-0.311	.505*	.521*	-0.216	0.251	-0.24	-0.226	.651**	-0.201
	Sig. (2-tailed)	0.705	0.766	0.651	0.604	0.284	0.468	0.035	0.468	0.01	0.742	0	0.005	0.855	0.913	0.002	0.203	0.414	0.028	0.291	0.24	0.01	0.059	0	0.044	0.001	0	0.005	0.651	0.233	0.002	0.341	0.537	0.587	0.669	0.478	0.029	0.699	0.404	0.265	0.21	0.033	0.027	0.39	0.316	0.336	0.367	0.003	0.423
	N	18	18	18	18	18	18	18	18	18	18	18	18	18	18	18	18	18	18	18	18	18	18	18	18	18	18	18	18	18	18	18	18	18	18	18	18	18	18	18	18	18	18	18	18	18	18	18	18
Phikzvirus	Correlation Coefficient	0.038	-0.024	0.123	-0.3	0.24	-0.422	.507*	-0.125	-.800**	0.007	.746**	-0.465	0.104	0.011	.744**	-0.112	-0.146	.562*	-0.271	-0.35	0.181	0.397	.771**	-0.335	.628**	.711**	.606**	0.251	0.333	.653**	-0.166	-0.007	-0.123	-0.108	0.077	-0.319	-0.282	0.284	-0.243	-0.238	.482*	0.121	-0.154	0.168	-0.3	-0.001	.610**	-0.271
	Sig. (2-tailed)	0.88	0.926	0.627	0.226	0.336	0.081	0.032	0.622	0	0.977	0	0.052	0.681	0.964	0	0.657	0.565	0.015	0.276	0.155	0.473	0.103	0	0.174	0.005	0.001	0.008	0.316	0.176	0.003	0.51	0.977	0.627	0.669	0.76	0.197	0.257	0.254	0.332	0.341	0.043	0.633	0.542	0.505	0.226	0.997	0.007	0.276
	N	18	18	18	18	18	18	18	18	18	18	18	18	18	18	18	18	18	18	18	18	18	18	18	18	18	18	18	18	18	18	18	18	18	18	18	18	18	18	18	18	18	18	18	18	18	18	18	18
Mimiviridae_norank	Correlation Coefficient	.492*	-0.455	-0.41	-.488*	-0.434	0.119	-.575*	-0.366	0.385	-0.207	-.529*	.717**	0.337	0.412	-0.414	.529*	0.042	0.137	.583*	.536*	-.490*	-.767**	-.542*	.651**	-.725**	-.519*	-.482*	-0.261	0.051	-.476*	.653**	.604**	.711**	0.449	-.713**	.738**	0.393	-0.389	.711**	.657**	-.717**	-.736**	-0.461	-.618**	0.236	.682**	-.781**	.604**
	Sig. (2-tailed)	0.038	0.058	0.091	0.04	0.072	0.639	0.013	0.135	0.115	0.409	0.024	0.001	0.171	0.09	0.088	0.024	0.868	0.587	0.011	0.022	0.039	0	0.02	0.003	0.001	0.027	0.043	0.295	0.842	0.046	0.003	0.008	0.001	0.062	0.001	0	0.106	0.111	0.001	0.003	0.001	0.001	0.054	0.006	0.345	0.002	0	0.008
	N	18	18	18	18	18	18	18	18	18	18	18	18	18	18	18	18	18	18	18	18	18	18	18	18	18	18	18	18	18	18	18	18	18	18	18	18	18	18	18	18	18	18	18	18	18	18	18	18
Caudovirales_norank	Correlation Coefficient	.494*	-0.123	-.697**	-0.315	-0.373	-0.065	-.699**	-.546*	0.304	0.222	-0.416	0.273	.509*	0.269	-0.344	.494*	-0.137	0.104	.503*	.536*	-0.23	-.478*	-0.296	.573*	-0.284	-0.354	-0.17	-0.387	0.044	-0.321	0.146	0.115	0.199	-0.121	-0.189	0.333	0.003	-0.304	0.232	.575*	-0.189	-0.276	-0.183	-0.156	0.304	0.408	-0.393	.503*
	Sig. (2-tailed)	0.037	0.627	0.001	0.203	0.128	0.798	0.001	0.019	0.219	0.376	0.086	0.272	0.031	0.28	0.163	0.037	0.587	0.681	0.034	0.022	0.358	0.045	0.233	0.013	0.254	0.15	0.499	0.113	0.861	0.194	0.565	0.651	0.428	0.633	0.453	0.176	0.99	0.219	0.354	0.013	0.453	0.268	0.468	0.537	0.219	0.093	0.106	0.034
	N	18	18	18	18	18	18	18	18	18	18	18	18	18	18	18	18	18	18	18	18	18	18	18	18	18	18	18	18	18	18	18	18	18	18	18	18	18	18	18	18	18	18	18	18	18	18	18	18
Rauchvirus	Correlation Coefficient	0.283	-0.295	-0.159	-0.004	-0.37	-0.058	-.614**	0.107	.484*	-0.287	-.748**	.831**	-0.062	0.251	-.744**	0.359	0.236	-0.299	0.297	0.28	-0.417	-.740**	-.792**	.638**	-.868**	-.732**	-.701**	-0.112	-0.229	-.794**	0.211	0.243	0.259	0.309	-0.351	.536*	0.334	0.083	0.38	0.41	-.658**	-.541*	0.045	-.472*	0.18	0.333	-.787**	0.273
	Sig. (2-tailed)	0.255	0.235	0.529	0.986	0.13	0.818	0.007	0.673	0.042	0.248	0	0	0.808	0.316	0	0.144	0.345	0.228	0.231	0.261	0.085	0	0	0.004	0	0.001	0.001	0.657	0.361	0	0.402	0.331	0.299	0.212	0.153	0.022	0.176	0.743	0.12	0.091	0.003	0.02	0.858	0.048	0.474	0.177	0	0.273
	N	18	18	18	18	18	18	18	18	18	18	18	18	18	18	18	18	18	18	18	18	18	18	18	18	18	18	18	18	18	18	18	18	18	18	18	18	18	18	18	18	18	18	18	18	18	18	18	18
Chiangmaivirus	Correlation Coefficient	-0.135	0.04	0.189	-0.189	0.284	-0.232	.587*	-0.096	-.816**	0.032	.860**	-.546*	0.03	-0.001	.818**	-0.162	-0.15	.562*	-0.29	-0.377	0.428	.496*	.878**	-.478*	.740**	.837**	.707**	0.335	0.439	.775**	-0.15	-0.059	-0.117	-0.154	0.112	-0.401	-0.243	0.247	-0.259	-0.298	.480*	0.265	-0.129	0.174	-0.321	-0.108	.604**	-0.273
	Sig. (2-tailed)	0.593	0.874	0.453	0.453	0.254	0.354	0.01	0.705	0	0.9	0	0.019	0.906	0.997	0	0.521	0.553	0.015	0.243	0.123	0.076	0.036	0	0.045	0	0	0.001	0.174	0.069	0	0.553	0.817	0.645	0.542	0.657	0.099	0.332	0.324	0.299	0.229	0.044	0.287	0.61	0.489	0.194	0.669	0.008	0.272
	N	18	18	18	18	18	18	18	18	18	18	18	18	18	18	18	18	18	18	18	18	18	18	18	18	18	18	18	18	18	18	18	18	18	18	18	18	18	18	18	18	18	18	18	18	18	18	18	18
Agricanvirus	Correlation Coefficient	0.032	-0.108	0.119	-0.278	0.222	-0.434	.472*	-0.077	-.843**	-0.073	.820**	-0.426	0.011	-0.026	.756**	-0.075	-0.212	.482*	-0.24	-0.317	0.193	0.441	.789**	-0.325	.645**	.829**	.707**	0.391	0.449	.773**	-0.154	0.022	-0.082	-0.086	0.046	-0.323	-0.333	0.304	-0.216	-0.265	.494*	0.131	-0.158	0.232	-0.381	0.036	.571*	-0.251
	Sig. (2-tailed)	0.9	0.669	0.639	0.265	0.376	0.072	0.048	0.76	0	0.773	0	0.078	0.964	0.919	0	0.766	0.399	0.043	0.336	0.2	0.443	0.067	0	0.188	0.004	0	0.001	0.108	0.062	0	0.542	0.932	0.748	0.735	0.855	0.191	0.176	0.219	0.39	0.287	0.037	0.604	0.531	0.354	0.119	0.887	0.013	0.316
	N	18	18	18	18	18	18	18	18	18	18	18	18	18	18	18	18	18	18	18	18	18	18	18	18	18	18	18	18	18	18	18	18	18	18	18	18	18	18	18	18	18	18	18	18	18	18	18	18
Noxifervirus	Correlation Coefficient	-0.096	0.092	0.236	-0.168	0.236	-0.315	.620**	-0.079	-.759**	0.044	.841**	-.688**	0.015	-0.057	.833**	-0.238	-0.15	.536*	-0.278	-0.387	0.424	.550*	.889**	-.501*	.783**	.787**	.717**	0.232	0.391	.740**	-0.234	-0.139	-0.228	-0.245	0.203	-0.41	-0.284	0.238	-0.344	-0.255	.651**	0.354	-0.09	0.34	-0.269	-0.176	.734**	-0.259
	Sig. (2-tailed)	0.705	0.717	0.345	0.505	0.345	0.203	0.006	0.754	0	0.861	0	0.002	0.951	0.823	0	0.341	0.553	0.022	0.265	0.113	0.079	0.018	0	0.034	0	0	0.001	0.354	0.108	0	0.349	0.581	0.363	0.328	0.418	0.091	0.254	0.341	0.163	0.307	0.003	0.15	0.723	0.168	0.28	0.484	0.001	0.299
	N	18	18	18	18	18	18	18	18	18	18	18	18	18	18	18	18	18	18	18	18	18	18	18	18	18	18	18	18	18	18	18	18	18	18	18	18	18	18	18	18	18	18	18	18	18	18	18	18
Doucettevirus	Correlation Coefficient	-.551*	.539*	.499*	.481*	.468*	0.034	.628**	0.444	-0.299	0.338	.479*	-.781**	-0.249	-.504*	0.466	-.539*	0.047	-0.241	-.657**	-.721**	0.065	.890**	0.45	-.655**	.698**	0.28	0.429	0.32	-0.164	0.446	-.477*	-.553*	-.603**	-0.429	.634**	-.553*	-.483*	0.195	-.653**	-.607**	.688**	0.442	.497*	.626**	-0.152	-.578*	.681**	-.713**
	Sig. (2-tailed)	0.018	0.021	0.035	0.043	0.05	0.893	0.005	0.065	0.228	0.17	0.044	0	0.319	0.033	0.051	0.021	0.855	0.335	0.003	0.001	0.797	0	0.061	0.003	0.001	0.26	0.076	0.196	0.514	0.064	0.045	0.017	0.008	0.076	0.005	0.017	0.042	0.437	0.003	0.008	0.002	0.067	0.036	0.005	0.547	0.012	0.002	0.001
	N	18	18	18	18	18	18	18	18	18	18	18	18	18	18	18	18	18	18	18	18	18	18	18	18	18	18	18	18	18	18	18	18	18	18	18	18	18	18	18	18	18	18	18	18	18	18	18	18
Herelleviridae_norank	Correlation Coefficient	-.631**	.567*	0.383	.622**	0.416	0.319	0.465	0.401	-0.098	0.432	0.261	-.474*	-0.207	-0.276	0.166	-0.307	0.09	-0.195	-0.333	-0.245	0.43	.583*	0.168	-0.459	0.459	0.121	0.251	0.125	-0.049	0.174	-0.404	-.556*	-.546*	-0.391	.725**	-.517*	-0.156	0.148	-.552*	-0.451	0.441	.664**	.529*	0.459	-0.1	-.589*	0.422	-0.344
	Sig. (2-tailed)	0.005	0.014	0.117	0.006	0.086	0.197	0.052	0.099	0.699	0.073	0.295	0.047	0.409	0.268	0.51	0.216	0.723	0.438	0.176	0.328	0.075	0.011	0.505	0.055	0.055	0.633	0.316	0.622	0.848	0.489	0.097	0.017	0.019	0.108	0.001	0.028	0.537	0.559	0.018	0.06	0.067	0.003	0.024	0.055	0.693	0.01	0.081	0.163
	N	18	18	18	18	18	18	18	18	18	18	18	18	18	18	18	18	18	18	18	18	18	18	18	18	18	18	18	18	18	18	18	18	18	18	18	18	18	18	18	18	18	18	18	18	18	18	18	18
Microviridae_norank	Correlation Coefficient	-0.364	0.368	0.117	0.286	0.15	0.088	0.238	0.162	-.536*	0.414	0.298	-0.176	0.121	0.245	0.327	0.267	0.123	0.335	0.02	-0.176	0.17	0.317	0.23	-0.075	0.406	0.164	0.401	0.263	0.375	0.218	-0.331	-0.412	-0.276	-.544*	0.261	-0.022	-0.432	0.368	-0.408	0.187	0.121	-0.061	0.389	0.146	-0.245	-0.069	-0.034	-0.333
	Sig. (2-tailed)	0.137	0.132	0.645	0.25	0.553	0.729	0.341	0.521	0.022	0.088	0.229	0.484	0.633	0.328	0.185	0.284	0.627	0.174	0.938	0.484	0.499	0.2	0.358	0.766	0.095	0.515	0.099	0.291	0.126	0.385	0.179	0.09	0.268	0.02	0.295	0.932	0.073	0.132	0.093	0.458	0.633	0.81	0.111	0.565	0.328	0.785	0.893	0.176
	N	18	18	18	18	18	18	18	18	18	18	18	18	18	18	18	18	18	18	18	18	18	18	18	18	18	18	18	18	18	18	18	18	18	18	18	18	18	18	18	18	18	18	18	18	18	18	18	18
Gammaretrovirus	Correlation Coefficient	0.338	-0.218	-0.229	-0.247	-0.242	-0.404	-0.226	-0.004	-0.007	-0.033	-0.161	0.312	-0.218	0.04	-0.263	0.296	-0.268	0.04	0.315	.615**	0.04	-0.393	-0.323	0.317	-0.276	-0.051	0.027	-0.111	0.226	0.014	-0.007	0.161	0.161	0.048	-0.268	0.291	0.017	0.166	0.195	0.323	-0.074	-0.362	-0.2	0.093	-0.21	0.244	-0.179	.511*
	Sig. (2-tailed)	0.17	0.385	0.362	0.323	0.334	0.097	0.367	0.988	0.979	0.898	0.524	0.207	0.385	0.873	0.293	0.232	0.283	0.873	0.203	0.007	0.873	0.107	0.192	0.199	0.268	0.841	0.914	0.661	0.367	0.955	0.979	0.524	0.524	0.849	0.283	0.241	0.947	0.511	0.439	0.192	0.769	0.14	0.427	0.714	0.402	0.329	0.477	0.03
	N	18	18	18	18	18	18	18	18	18	18	18	18	18	18	18	18	18	18	18	18	18	18	18	18	18	18	18	18	18	18	18	18	18	18	18	18	18	18	18	18	18	18	18	18	18	18	18	18
Pamexvirus	Correlation Coefficient	-0.391	0.439	0.3	0.038	0.397	0.061	.779**	0.082	-.600**	0.311	.723**	-.794**	-0.011	-0.152	.808**	-0.323	0.001	0.461	-0.362	-0.313	0.329	.688**	.647**	-.659**	.839**	.598**	.697**	0.199	0.212	.717**	-0.247	-0.296	-0.174	-0.236	0.226	-0.313	-0.23	0.073	-0.342	-0.311	.546*	0.214	-0.088	0.428	-0.112	-0.331	.732**	-0.337
	Sig. (2-tailed)	0.108	0.069	0.226	0.88	0.103	0.81	0	0.748	0.009	0.21	0.001	0	0.964	0.548	0	0.191	0.997	0.054	0.14	0.206	0.182	0.002	0.004	0.003	0	0.009	0.001	0.428	0.399	0.001	0.324	0.233	0.489	0.345	0.367	0.206	0.358	0.773	0.165	0.21	0.019	0.395	0.729	0.076	0.657	0.179	0.001	0.171
	N	18	18	18	18	18	18	18	18	18	18	18	18	18	18	18	18	18	18	18	18	18	18	18	18	18	18	18	18	18	18	18	18	18	18	18	18	18	18	18	18	18	18	18	18	18	18	18	18
A:P	Correlation Coefficient	0.131	-0.238	-0.179	0.143	-0.094	0.044	-.653**	0.04	0.465	-0.3	-.604**	.767**	-0.036	0.158	-.699**	0.24	0.28	-0.395	0.265	0.228	-0.15	-.637**	-.649**	.536*	-.730**	-.600**	-.554*	-0.03	-0.276	-.767**	0.156	0.131	0.176	0.35	-0.121	0.251	0.428	0.092	0.238	0.162	-.529*	-0.189	0.119	-0.348	0.185	0.247	-.692**	0.247
	Sig. (2-tailed)	0.604	0.341	0.478	0.57	0.711	0.861	0.003	0.874	0.052	0.226	0.008	0	0.887	0.531	0.001	0.336	0.261	0.104	0.287	0.363	0.553	0.004	0.004	0.022	0.001	0.009	0.017	0.906	0.268	0	0.537	0.604	0.484	0.155	0.633	0.316	0.076	0.717	0.341	0.521	0.024	0.453	0.639	0.157	0.463	0.324	0.001	0.324
	N	18	18	18	18	18	18	18	18	18	18	18	18	18	18	18	18	18	18	18	18	18	18	18	18	18	18	18	18	18	18	18	18	18	18	18	18	18	18	18	18	18	18	18	18	18	18	18	18
Acetate %	Correlation Coefficient	0.234	-0.24	-0.344	0.051	0.03	-0.049	-0.457	-0.082	0.327	-0.292	-.490*	.560*	0.061	0.038	-.486*	0.065	0.276	-0.362	0.02	0.218	-0.288	-0.432	-.583*	0.35	-.529*	-0.331	-.478*	0.013	-.470*	-.531*	-0.051	0.117	0.141	0.465	-0.092	0.164	0.304	0.179	0.09	-0.015	-0.428	-0.084	-0.061	-0.263	0.028	0.234	-0.401	-0.067
	Sig. (2-tailed)	0.349	0.336	0.163	0.842	0.906	0.848	0.056	0.748	0.185	0.24	0.039	0.016	0.81	0.88	0.041	0.798	0.268	0.14	0.938	0.385	0.247	0.073	0.011	0.155	0.024	0.179	0.045	0.958	0.049	0.023	0.842	0.645	0.576	0.052	0.717	0.515	0.219	0.478	0.723	0.951	0.076	0.742	0.81	0.291	0.913	0.349	0.099	0.791
	N	18	18	18	18	18	18	18	18	18	18	18	18	18	18	18	18	18	18	18	18	18	18	18	18	18	18	18	18	18	18	18	18	18	18	18	18	18	18	18	18	18	18	18	18	18	18	18	18
Propionate %	Correlation Coefficient	-0.1	0.278	0.133	-0.148	0.121	-0.121	.668**	-0.071	-0.418	0.238	.564*	-.767**	0.042	-0.166	.668**	-0.292	-0.207	0.406	-0.335	-0.176	0.191	.585*	.616**	-.529*	.701**	.595**	.476*	-0.034	0.108	.711**	-0.245	-0.152	-0.214	-0.224	0.152	-0.313	-0.304	0.001	-0.269	-0.232	.531*	0.265	-0.189	0.337	-0.214	-0.28	.744**	-0.261
	Sig. (2-tailed)	0.693	0.265	0.598	0.559	0.633	0.633	0.002	0.779	0.084	0.341	0.015	0	0.868	0.51	0.002	0.24	0.409	0.095	0.174	0.484	0.448	0.011	0.006	0.024	0.001	0.009	0.046	0.893	0.669	0.001	0.328	0.548	0.395	0.372	0.548	0.206	0.219	0.997	0.28	0.354	0.023	0.287	0.453	0.171	0.395	0.261	0	0.295
	N	18	18	18	18	18	18	18	18	18	18	18	18	18	18	18	18	18	18	18	18	18	18	18	18	18	18	18	18	18	18	18	18	18	18	18	18	18	18	18	18	18	18	18	18	18	18	18	18
Butyrate %	Correlation Coefficient	-0.02	-0.205	0.096	0.129	-0.253	0.296	-0.445	0.115	0.36	-0.139	-0.379	.486*	0.028	0.24	-0.414	0.271	0.112	-0.218	0.445	0.092	-0.102	-0.408	-0.362	0.395	-.515*	-.525*	-0.29	-0.094	0.174	-.509*	0.451	0.156	0.24	-0.003	-0.183	0.383	0.236	-0.224	0.313	0.354	-0.362	-0.212	0.172	-0.273	0.296	0.28	-.606**	0.41
	Sig. (2-tailed)	0.938	0.414	0.705	0.61	0.311	0.233	0.064	0.651	0.142	0.581	0.121	0.041	0.913	0.336	0.088	0.276	0.657	0.385	0.064	0.717	0.687	0.093	0.14	0.104	0.029	0.025	0.243	0.711	0.489	0.031	0.06	0.537	0.336	0.99	0.468	0.117	0.345	0.372	0.206	0.15	0.14	0.399	0.494	0.272	0.233	0.261	0.008	0.091
	N	18	18	18	18	18	18	18	18	18	18	18	18	18	18	18	18	18	18	18	18	18	18	18	18	18	18	18	18	18	18	18	18	18	18	18	18	18	18	18	18	18	18	18	18	18	18	18	18
Isobutyrate %	Correlation Coefficient	0.236	-0.115	-0.247	0.001	-0.288	-0.063	-.472*	-0.042	0.243	-0.15	-0.385	.501*	-0.044	0.172	-0.439	0.437	0.207	-0.106	0.271	0.205	-0.333	-0.323	-0.449	.474*	-0.358	-0.325	-0.36	0.238	-0.028	-.490*	-0.137	0.065	0.059	0.154	-0.04	0.205	0.055	-0.049	0.226	0.36	-0.327	-0.259	0.115	-0.112	0.296	-0.069	-.472*	-0.003
	Sig. (2-tailed)	0.345	0.651	0.324	0.997	0.247	0.804	0.048	0.868	0.332	0.553	0.115	0.034	0.861	0.494	0.069	0.07	0.409	0.675	0.276	0.414	0.176	0.191	0.062	0.047	0.145	0.188	0.142	0.341	0.913	0.039	0.587	0.798	0.817	0.542	0.874	0.414	0.829	0.848	0.367	0.142	0.185	0.299	0.651	0.657	0.233	0.785	0.048	0.99
	N	18	18	18	18	18	18	18	18	18	18	18	18	18	18	18	18	18	18	18	18	18	18	18	18	18	18	18	18	18	18	18	18	18	18	18	18	18	18	18	18	18	18	18	18	18	18	18	18
Isovalerate %	Correlation Coefficient	0.063	-0.166	0.071	-0.015	-0.422	0.038	-0.195	0.036	0.069	-0.36	0.104	0.156	-0.181	0.094	0.061	0.3	0.319	-0.018	0.29	0.028	0.032	-0.055	-0.011	0.112	0.026	0.065	0.055	.593**	0.37	-0.098	0.046	0.152	0.154	0.162	-0.143	0.216	0.172	-0.28	0.364	0.298	-0.009	-0.096	-0.022	0.096	.546*	-0.224	-0.195	0.137
	Sig. (2-tailed)	0.804	0.51	0.779	0.951	0.081	0.88	0.438	0.887	0.785	0.142	0.681	0.537	0.473	0.711	0.81	0.226	0.197	0.945	0.243	0.913	0.9	0.829	0.964	0.657	0.919	0.798	0.829	0.009	0.13	0.699	0.855	0.548	0.542	0.521	0.57	0.39	0.494	0.261	0.137	0.229	0.971	0.705	0.932	0.705	0.019	0.372	0.438	0.587
	N	18	18	18	18	18	18	18	18	18	18	18	18	18	18	18	18	18	18	18	18	18	18	18	18	18	18	18	18	18	18	18	18	18	18	18	18	18	18	18	18	18	18	18	18	18	18	18	18
Valerate %	Correlation Coefficient	0.046	0.075	0.1	-0.106	-0.018	-0.269	0.154	-0.092	-0.34	0.294	0.399	-.542*	-0.065	-0.238	0.414	-0.143	-0.174	0.106	-0.069	-0.337	0.236	0.373	.486*	-0.352	.556*	0.269	.476*	0.22	0.356	0.327	-0.224	-0.183	-0.309	-.595**	0.199	-0.143	-.496*	-0.117	-0.259	0.084	.600**	0.063	0.23	0.451	0.187	-0.309	0.457	-0.123
	Sig. (2-tailed)	0.855	0.766	0.693	0.675	0.945	0.28	0.542	0.717	0.168	0.236	0.101	0.02	0.798	0.341	0.088	0.57	0.489	0.675	0.785	0.171	0.345	0.128	0.041	0.152	0.017	0.28	0.046	0.381	0.147	0.185	0.372	0.468	0.213	0.009	0.428	0.57	0.036	0.645	0.299	0.742	0.009	0.804	0.358	0.06	0.458	0.213	0.056	0.627
	N	18	18	18	18	18	18	18	18	18	18	18	18	18	18	18	18	18	18	18	18	18	18	18	18	18	18	18	18	18	18	18	18	18	18	18	18	18	18	18	18	18	18	18	18	18	18	18	18
NH3_N (mg/dl)	Correlation Coefficient	-0.082	0.015	-0.073	0.115	-0.108	-0.011	0.046	0.199	-0.108	0.148	0.135	-0.009	-0.067	-0.036	0.044	0.063	-0.084	-0.119	-0.199	0.197	0.23	-0.024	-0.042	-0.015	0.011	0.137	0.179	0.094	0.187	0.292	0.077	-0.03	0.036	0.003	0.011	0.011	0.164	0.224	-0.005	-0.195	0.094	0.119	-0.051	-0.032	-0.168	0.179	0.024	0.284
	Sig. (2-tailed)	0.748	0.951	0.773	0.651	0.669	0.964	0.855	0.428	0.669	0.559	0.593	0.971	0.791	0.887	0.861	0.804	0.742	0.639	0.428	0.433	0.358	0.926	0.868	0.951	0.964	0.587	0.478	0.711	0.458	0.24	0.76	0.906	0.887	0.99	0.964	0.964	0.515	0.372	0.984	0.438	0.711	0.639	0.842	0.9	0.505	0.478	0.926	0.254
	N	18	18	18	18	18	18	18	18	18	18	18	18	18	18	18	18	18	18	18	18	18	18	18	18	18	18	18	18	18	18	18	18	18	18	18	18	18	18	18	18	18	18	18	18	18	18	18	18
MCP (mg/dL)	Correlation Coefficient	0.226	-0.013	-0.37	-.509*	0.302	-0.199	0.201	-.517*	-0.387	0.356	.567*	-.517*	0.015	-0.315	0.43	-0.176	-.567*	0.358	-0.315	-0.024	0.302	0.286	.612**	-0.348	.538*	.602**	.529*	0.096	0.212	.732**	-0.009	0.115	0.131	-0.036	0.007	-0.43	-0.174	-0.166	-0.04	-0.234	0.383	0.119	-0.379	0.16	-0.238	-0.059	0.434	0.059
	Sig. (2-tailed)	0.367	0.958	0.13	0.031	0.223	0.428	0.423	0.028	0.113	0.147	0.014	0.028	0.951	0.203	0.075	0.484	0.014	0.145	0.203	0.926	0.223	0.25	0.007	0.157	0.021	0.008	0.024	0.705	0.399	0.001	0.971	0.651	0.604	0.887	0.977	0.075	0.489	0.51	0.874	0.349	0.117	0.639	0.121	0.526	0.341	0.817	0.072	0.817
	N	18	18	18	18	18	18	18	18	18	18	18	18	18	18	18	18	18	18	18	18	18	18	18	18	18	18	18	18	18	18	18	18	18	18	18	18	18	18	18	18	18	18	18	18	18	18	18	18
[truncated: 28 more columns]

## Sheet: Heatmap
	Methanobrevibacter	Methanosarcina	Thermoplasmata_norank	Methanomicrobia_norank	Methanosphaera	Archaea_norank	Methanomassiliicoccus	Methanomassiliicoccales_norank	Prevotella	Prevotellaceae_norank	Lachnospiraceae_norank	Bacteria_norank	Bacteroides	Bacteroidales_norank	Ruminococcus	Clostridiales_norank	Fibrobacter	Porphyromonadaceae_norank	Ruminococcaceae_norank	Succiniclasticum	Selenomonas	Pseudoscardovia	Eubacterium	Rikenellaceae_norank	Intestinibaculum	Clostridium	Erysipelotrichaceae_norank	Butyrivibrio	Firmicutes_norank	Oribacterium	Stylonychia	Stentor	Tetrahymena	Paramecium	Piromyces	Halteria	Pseudocohnilembus	Kluyveromyces	Ichthyophthirius	Entodinium	Neocallimastix	Streblomastix	Monosporascus	Anaeromyces	Plasmodium	Vitrella	Acanthamoeba	Naegleria	Tritrichomonas
A:P	0.131	-0.238	-0.179	0.143	-0.094	0.044	-0.653	0.04	0.465	-0.3	-0.604	0.767	-0.036	0.158	-0.699	0.24	0.28	-0.395	0.265	0.228	-0.15	-0.637	-0.649	0.536	-0.73	-0.6	-0.554	-0.03	-0.276	-0.767	0.156	0.131	0.176	0.35	-0.121	0.251	0.428	0.092	0.238	0.162	-0.529	-0.189	0.119	-0.348	0.185	0.247	-0.692	0.247	0.16
Acetate %	0.234	-0.24	-0.344	0.051	0.03	-0.049	-0.457	-0.082	0.327	-0.292	-0.49	0.56	0.061	0.038	-0.486	0.065	0.276	-0.362	0.02	0.218	-0.288	-0.432	-0.583	0.35	-0.529	-0.331	-0.478	0.013	-0.47	-0.531	-0.051	0.117	0.141	0.465	-0.092	0.164	0.304	0.179	0.09	-0.015	-0.428	-0.084	-0.061	-0.263	0.028	0.234	-0.401	-0.067	0.084
Propionate %	-0.1	0.278	0.133	-0.148	0.121	-0.121	0.668	-0.071	-0.418	0.238	0.564	-0.767	0.042	-0.166	0.668	-0.292	-0.207	0.406	-0.335	-0.176	0.191	0.585	0.616	-0.529	0.701	0.595	0.476	-0.034	0.108	0.711	-0.245	-0.152	-0.214	-0.224	0.152	-0.313	-0.304	0.001	-0.269	-0.232	0.531	0.265	-0.189	0.337	-0.214	-0.28	0.744	-0.261	-0.168
Butyrate %	-0.02	-0.205	0.096	0.129	-0.253	0.296	-0.445	0.115	0.36	-0.139	-0.379	0.486	0.028	0.24	-0.414	0.271	0.112	-0.218	0.445	0.092	-0.102	-0.408	-0.362	0.395	-0.515	-0.525	-0.29	-0.094	0.174	-0.509	0.451	0.156	0.24	-0.003	-0.183	0.383	0.236	-0.224	0.313	0.354	-0.362	-0.212	0.172	-0.273	0.296	0.28	-0.606	0.41	0.059
Isobutyrate %	0.236	-0.115	-0.247	0.001	-0.288	-0.063	-0.472	-0.042	0.243	-0.15	-0.385	0.501	-0.044	0.172	-0.439	0.437	0.207	-0.106	0.271	0.205	-0.333	-0.323	-0.449	0.474	-0.358	-0.325	-0.36	0.238	-0.028	-0.49	-0.137	0.065	0.059	0.154	-0.04	0.205	0.055	-0.049	0.226	0.36	-0.327	-0.259	0.115	-0.112	0.296	-0.069	-0.472	-0.003	-0.001
Isovalerate %	0.063	-0.166	0.071	-0.015	-0.422	0.038	-0.195	0.036	0.069	-0.36	0.104	0.156	-0.181	0.094	0.061	0.3	0.319	-0.018	0.29	0.028	0.032	-0.055	-0.011	0.112	0.026	0.065	0.055	0.593	0.37	-0.098	0.046	0.152	0.154	0.162	-0.143	0.216	0.172	-0.28	0.364	0.298	-0.009	-0.096	-0.022	0.096	0.546	-0.224	-0.195	0.137	-0.174
Valerate %	0.046	0.075	0.1	-0.106	-0.018	-0.269	0.154	-0.092	-0.34	0.294	0.399	-0.542	-0.065	-0.238	0.414	-0.143	-0.174	0.106	-0.069	-0.337	0.236	0.373	0.486	-0.352	0.556	0.269	0.476	0.22	0.356	0.327	-0.224	-0.183	-0.309	-0.595	0.199	-0.143	-0.496	-0.117	-0.259	0.084	0.6	0.063	0.23	0.451	0.187	-0.309	0.457	-0.123	0.065
NH3_N (mg/dl)	-0.082	0.015	-0.073	0.115	-0.108	-0.011	0.046	0.199	-0.108	0.148	0.135	-0.009	-0.067	-0.036	0.044	0.063	-0.084	-0.119	-0.199	0.197	0.23	-0.024	-0.042	-0.015	0.011	0.137	0.179	0.094	0.187	0.292	0.077	-0.03	0.036	0.003	0.011	0.011	0.164	0.224	-0.005	-0.195	0.094	0.119	-0.051	-0.032	-0.168	0.179	0.024	0.284	0.172
MCP (mg/dL)	0.226	-0.013	-0.37	-0.509	0.302	-0.199	0.201	-0.517	-0.387	0.356	0.567	-0.517	0.015	-0.315	0.43	-0.176	-0.567	0.358	-0.315	-0.024	0.302	0.286	0.612	-0.348	0.538	0.602	0.529	0.096	0.212	0.732	-0.009	0.115	0.131	-0.036	0.007	-0.43	-0.174	-0.166	-0.04	-0.234	0.383	0.119	-0.379	0.16	-0.238	-0.059	0.434	0.059	-0.271
[truncated: 18 more columns]
